# Supplementary material for: Lactobacillus rhamnosus GG triggers intestinal epithelium injury in zebrafish revealing host dependent beneficial effects
Source: Imeta. 2024 Mar 25;3(2):e181. doi: 10.1002/imt2.181 (PMC11170971; doi:10.1002/imt2.181)
Supplement: Supplementary file 2 — Table S1: Scores of intestinal histology in zebrafish treated by LGG and PB22. Table S2: Ingredients and proximate composition of diets for one‐month old zebrafish (g/100 g dry diet). Table S3: Scores of intestinal histology in zebrafish treated by SpaC and LPS. Table S4: Predictive interaction proteins obtained by affinity pulldown and LC‐MS analysis. Table S5: The specific primers of the pilin subunits of LGG SpaCBA pilus. Table S6: Primers for total bacteria or a specific phylotype. Table S7: Sequences of primers and siRNA. [file IMT2-3-e181-s001.xlsx]

## Sheet: S1
	Table S1. Scores of intestinal histology in zebrafish treated by LGG and PB22.
	Indicators	Ctrl			LGG			PB22
7d	Disorganized microvilli	0	0	0	2	1	1	1	1	0
	Edema or inflammatory infiltrate in lamina propria	1	0	0	2	3	1	1	1	0
	Vacuolar degeneration of IECs	0	1	0	3	2	2	2	2	1
	Cell shedding and necrosis	0	0	0	3	2	2	1	1	1
	Column totals	1	1	0	10	8	6	5	5	2
	Indicators	Ctrl			LGG			PB22
14d	Disorganized microvilli	0	0	0	1	1	3	1	1	0
	Edema or inflammatory infiltrate in lamina propria	1	1	0	2	1	3	1	2	1
	Vacuolar degeneration of IECs	1	0	1	3	2	3	2	3	2
	Cell shedding and necrosis	0	1	0	3	3	3	1	2	2
	Total scores	2	2	1	11	7	12	5	8	5

## Sheet: S2
Table S2. Ingredients and proximate composition of diets for one-month old zebrafish (g/100 g dry diet).
	One-month old zebrafish
Ingredient (g/100g diet)	Ctrl	SpaC0.5	SpaC1.0	LPS
Casein	40	39.95	39.9	40
Gelatin	10	10	10	10
Dextrin	28	28	28	28
Lard oil	3	3	3	3
Soybean oil	3	3	3	3
Lysine	0.33	0.33	0.33	0.33
VC lecithin	0.1	0.1	0.1	0.1
Vitamin premix1	0.4	0.4	0.4	0.4
Mineral premix2	0.4	0.4	0.4	0.4
Monocalcium phosphate	2	2	2	2
Choline chloride	0.2	0.2	0.2	0.2
Sodium alginate	2	2	2	2
Microcrystalline cellulose	4	4	4	3.98
Zeolite	6.57	6.57	6.57	6.57
SpaC/LPS	0	0.05	0.1	0.02
Total	100	100	100	100
Proximate composition (g/100 g dry diet)
Crude protein	42.19	42.19	42.19	42.19
Crude lipid	6.01	6.01	6.01	6.01
Total energy (KJ/g)	14.02	14.02	14.02	14.02
1 Containing the following (g/kg vitamin premix): thiamine, 0.438; riboflavin, 0.632; pyridoxineHCl, 0.908; d-pantothenic acid, 1.724; nicotinic acid, 4.583; biotin, 0.211; folic acid, 0.549; vitamin B-12, 0.001; inositol, 21.053; menadione sodium bisulfite, 0.889; retinyl acetate, 0.677; cholecalciferol, 0.116; dl--tocopherol-acetate, 12.632. 2. 2 Containing the following (g/kg mineral premix)…

## Sheet:  S3
Table S3. Scores of intestinal histology in zebrafish treated by SpaC and LPS.
Morphology	Ctrl						Spac0.5						Spac1.0						LPS
Disorganized microvilli	0	0	1	0	0	0	1	0	0	2	1	0	2	2	3	1	2	2	2	3	3	2	3	3
Edema or inflammatory infiltrate in lamina propria	0	1	0	0	0	1	1	2	1	1	1	0	1	1	0	3	1	1	1	1	1	1	1	2
Vacuolar degeneration of IECs	1	0	0	0	0	0	1	2	3	2	2	3	3	3	3	1	3	3	3	2	3	3	2	2
Cell shedding and necrosis	0	0	1	0	0	0	0	0	0	0	0	0	0	1	2	2	3	2	0	2	3	2	3	3
Total scores	1	1	2	0	0	1	3	4	4	5	4	3	6	7	8	7	9	8	6	8	10	8	9	10

## Sheet: S4
Table S4. Predictive interaction proteins obtained by affinity pull-down and LC-MS/MS analysis
Number	PF Number	Accession	ID	Score	Mass	Matches	Sequences	emPAI	Protein description
1	1.1	E7FAD0_DANRE	E7FAD0	1463	222587	101 (55)	75 (45)	1.13	Myosin, heavy polypeptide 1.1, skeletal muscle OS=Danio rerio GN=myhz1.1 PE=1 SV=2
2	1.2	Q6IQX1_DANRE	Q6IQX1	1420	222769	95 (52)	70 (42)	1.07	Myosin, heavy polypeptide 2, fast muscle specific OS=Danio rerio GN=myhz2 PE=1 SV=1
3	1.3	F1QVX3_DANRE	F1QVX3	770	223845	89 (38)	65 (33)	0.68	Myosin, heavy chain b OS=Danio rerio GN=myhb PE=1 SV=1
4	1.4	A0A0G2L365_DANRE	A0A0G2L365	433	225526	47 (19)	35 (15)	0.28	Uncharacterized protein OS=Danio rerio GN=LOC100329813 PE=1 SV=1
5	1.5	B3DJP9_DANRE	B3DJP9	373	223665	46 (14)	34 (13)	0.22	Myosin, heavy polypeptide 6, cardiac muscle, alpha OS=Danio rerio GN=myh6 PE=2 SV=1
6	2.1	Q7ZU23_DANRE	Q7ZU23	818	42298	45 (33)	19 (17)	5.08	Actin, alpha 1, skeletal muscle OS=Danio rerio GN=actc1b PE=2 SV=1
7	2.2	Q3B727_DANRE	Q3B727	376	42210	32 (21)	14 (12)	2.1	Zgc:123289 OS=Danio rerio GN=zgc:123289 PE=2 SV=1
8	3	F1R4U6_DANRE	F1R4U6	736	150689	60 (30)	48 (26)	0.86	Si:ch211-14a17.10 OS=Danio rerio GN=si:ch211-14a17.10 PE=1 SV=2
9	4	A0A0R4IMY4_DANRE	A0A0R4IMY4	395	400019	42 (17)	30 (16)	0.15	Heparan sulfate proteoglycan 2 OS=Danio rerio GN=hspg2 PE=1 SV=1
10	5.1	Q6P0J5_DANRE	Q6P0J5	286	103619	23 (12)	19 (11)	0.45	Actinin alpha 3b OS=Danio rerio GN=actn3b PE=2 SV=1
11	5.2	D1GJ56_DANRE	D1GJ56	242	104099	15 (11)	14 (10)	0.41	Actinin alpha 3a OS=Danio rerio GN=actn3a PE=1 SV=1
12	5.3	B8JHU4_DANRE	B8JHU4	202	104652	16 (10)	14 (9)	0.36	Actinin, alpha 1 OS=Danio rerio GN=actn1 PE=1 SV=1
13	6	O93409_DANRE	O93409	182	18967	8 (4)	6 (3)	0.63	Mylz2 protein OS=Danio rerio GN=mylpfa PE=1 SV=1
14	7	A9JRS6_DANRE	A9JRS6	129	53980	17 (7)	11 (4)	0.43	Krt4 protein OS=Danio rerio GN=krt4 PE=2 SV=1
15	8	LDHA_DANRE	Q9PVK5	115	36508	7 (5)	6 (4)	0.54	L-lactate dehydrogenase A chain OS=Danio rerio GN=ldha PE=2 SV=3
16	9	Q9I8U7_DANRE	Q9I8U7	114	16757	6 (3)	6 (3)	0.74	Fast skeletal muscle myosin light polypeptide 3 OS=Danio rerio GN=mylz3 PE=1 SV=1
17	10	Q05AL9_DANRE	Q05AL9	105	47729	11 (5)	8 (3)	0.31	Zgc:153629 OS=Danio rerio GN=krt94 PE=2 SV=1
18	11	A0A0R4IR75_DANRE	A0A0R4IR75	91	80664	9 (3)	7 (3)	0.13	STT3A, subunit of the oligosaccharyltransferase complex (catalytic) OS=Danio rerio GN=stt3a PE=1 SV=1
19	12.1	Q5U3A4_DANRE	Q5U3A4	88	111626	12 (3)	11 (3)	0.09	Calcium-transporting ATPase OS=Danio rerio GN=atp2a1 PE=1 SV=1
20	12.2	A0A0R4IQS8_DANRE	A0A0R4IQS8	65	115773	18 (2)	13 (2)	0.06	Calcium-transporting ATPase OS=Danio rerio GN=atp2a2b PE=1 SV=1
21	13	HEMO_DANRE	Q6PHG2	82	51621	12 (3)	9 (3)	0.2	Hemopexin OS=Danio rerio GN=hpx PE=2 SV=2
22	14.1	Q6P0W3_DANRE	Q6P0W3	72	32927	9 (4)	8 (4)	0.47	Tropomyosin 3 OS=Danio rerio GN=tpm3 PE=1 SV=1
23	14.2	F6NVA3_DANRE	F6NVA3	53	32915	9 (4)	7 (4)	0.47	Uncharacterized protein OS=Danio rerio GN=tpm1 PE=1 SV=1
24	15	Q7T390_DANRE	Q7T390	73	36653	2 (2)	2 (2)	0.19	Glycoprotein, synaptic 2 OS=Danio rerio GN=tecrb PE=1 SV=1
25	16	X1WF98_DANRE	X1WF98	70	322902	23 (4)	19 (4)	0.04	Collagen, type XII, alpha 1a OS=Danio rerio GN=col12a1a PE=1 SV=1
26	17	E7FAX1_DANRE	E7FAX1	67	54038	5 (2)	4 (2)	0.13	Lysophosphatidylcholine acyltransferase 3 OS=Danio rerio GN=lpcat3 PE=3 SV=1
27	18	A0A0A0VDB1_DANRE	A0A0A0VDB1	65	25076	2 (1)	2 (1)	0.13	ATP synthase subunit a OS=Danio rerio GN=ATP6 PE=4 SV=1
28	19	Q6P3G1_DANRE	Q6P3G1	64	125218	9 (2)	8 (2)	0.05	Ceruloplasmin OS=Danio rerio GN=cp PE=1 SV=1
29	20	A6H8Q3_DANRE	A6H8Q3	61	57568	4 (2)	3 (2)	0.12	Myosin-binding protein Hb OS=Danio rerio GN=mybphb PE=1 SV=1
30	21	Q6P3M0_DANRE	Q6P3M0	59	54966	1 (1)	1 (1)	0.06	Solute carrier family 30 (Zinc transporter), member 1 OS=Danio rerio GN=slc30a1a PE=2 SV=1
31	22.1	Q8JHI0_DANRE	Q8JHI0	54	32970	8 (4)	7 (3)	0.33	Solute carrier family 25 (mitochondrial carrier; adenine nucleotide translocator), member 5 OS=Danio rerio GN=slc25a5 PE=1 SV=1
32	22.2	Q6NX10_DANRE	Q6NX10	45	32895	7 (3)	6 (2)	0.21	Solute carrier family 25 (Mitochondrial carrier adenine nucleotide translocator), member 4 OS=Danio rerio GN=slc25a4 PE=1 SV=1
33	23	F1R881_DANRE	F1R881	53	140501	15 (2)	10 (1)	0.02	SKI2 homolog, superkiller viralicidic activity 2-like OS=Danio rerio GN=skiv2l PE=1 SV=1
34	24	A8WGA6_DANRE	A8WGA6	47	33578	4 (2)	3 (1)	0.21	Tnnt3b protein OS=Danio rerio GN=tnnt3b PE=1 SV=1
35	25	E7FBD3_DANRE	E7FBD3	47	497782	38 (1)	27 (1)	0.01	Apolipoprotein Ba OS=Danio rerio GN=apoba PE=1 SV=1
36	26	Q7ZVI6_DANRE	Q7ZVI6	46	50642	2 (1)	2 (1)	0.07	Tubulin alpha chain OS=Danio rerio GN=tuba8l4 PE=2 SV=1
37	27	BI2L2_DANRE	Q1LWE6	43	57610	9 (1)	7 (1)	0.06	Brain-specific angiogenesis inhibitor 1-associated protein 2-like protein 2 OS=Danio rerio GN=baiap2l2 PE=3 SV=1
38	28.1	F1Q699_DANRE	F1Q699	43	123791	16 (4)	11 (3)	0.08	Myosin-binding protein C, fast type b (Fragment) OS=Danio rerio GN=mybpc2b PE=1 SV=1
39	28.2	A0A0R4IE19_DANRE	A0A0R4IE19	39	126340	10 (2)	7 (2)	0.05	Myosin-binding protein C, fast type a OS=Danio rerio GN=mybpc2a PE=1 SV=1
40	29	F1QR17_DANRE	F1QR17	41	59620	3 (1)	3 (1)	0.06	Aldehyde dehydrogenase 7 family, member A1 OS=Danio rerio GN=aldh7a1 PE=1 SV=1
41	30	A0A0R4IIB1_DANRE	A0A0R4IIB1	40	105328	7 (2)	6 (2)	0.06	Complement factor H OS=Danio rerio GN=cfh PE=1 SV=1
42	31	A0A0J9YIG5_DANRE	A0A0J9YIG5	40	52804	1 (1)	1 (1)	0.06	Sec61 translocon alpha 1 subunit,-like OS=Danio rerio GN=sec61a1l PE=1 SV=1
43	32	X1WFJ7_DANRE	X1WFJ7	40	184719	7 (1)	7 (1)	0.02	NACHT and WD repeat domain-containing 1 OS=Danio rerio GN=nwd1 PE=4 SV=2
44	33	Q1RLZ0_DANRE	Q1RLZ0	40	74734	1 (1)	1 (1)	0.04	Transporter (Fragment) OS=Danio rerio GN=slc6a19a.1 PE=2 SV=1
45	34	A0A0R4IGK9_DANRE	A0A0R4IGK9	39	57372	7 (1)	6 (1)	0.06	Catalase (Fragment) OS=Danio rerio GN=cat PE=1 SV=1
46	35	I3IT57_DANRE	I3IT57	36	12048	2 (1)	1 (1)	0.28	Transformer 2 alpha homolog (Drosophila) OS=Danio rerio GN=tra2a PE=4 SV=1
47	36	A0A0R4IJZ3_DANRE	A0A0R4IJZ3	35	132797	5 (1)	5 (1)	0.02	Si:zfos-2326c3.2 OS=Danio rerio GN=si:zfos-2326c3.2 PE=4 SV=1
48	37	F1Q9G3_DANRE	F1Q9G3	34	118821	5 (1)	4 (1)	0.03	Elastin microfibril interfacer 1b OS=Danio rerio GN=emilin1b PE=1 SV=2
49	38	X1WC20_DANRE	X1WC20	33	13881	5 (2)	5 (2)	0.55	Histone H2B (Fragment) OS=Danio rerio GN=zgc:114046 PE=1 SV=1
50	39	F8W480_DANRE	F8W480	33	26379	1 (1)	1 (1)	0.13	Ankyrin 3a (Fragment) OS=Danio rerio GN=ank3a PE=4 SV=1
51	40	B2GQ47_DANRE	B2GQ47	32	30421	1 (1)	1 (1)	0.11	Tmem56 protein OS=Danio rerio GN=tmem56b PE=2 SV=1
52	41	Q6GMJ2_DANRE	Q6GMJ2	32	54820	3 (1)	3 (1)	0.06	Myosin-binding protein Ha OS=Danio rerio GN=mybpha PE=1 SV=1
53	42	E7F7F7_DANRE	E7F7F7	31	75604	5 (1)	2 (1)	0.04	Angel homolog 1 (Drosophila) OS=Danio rerio GN=angel1 PE=4 SV=1
54	43	E7EZJ2_DANRE	E7EZJ2	31	192328	4 (1)	4 (1)	0.02	Uncharacterized protein OS=Danio rerio GN=zmp:0000000846 PE=4 SV=2
55	44	A0A0R4IG07_DANRE	A0A0R4IG07	30	58891	8 (1)	3 (1)	0.06	Interferon-induced GTP-binding protein MxA OS=Danio rerio GN=mxa PE=3 SV=1
56	45	Q0P4C9_DANRE	Q0P4C9	30	27982	2 (1)	2 (1)	0.12	Zgc:153124 OS=Danio rerio GN=tmem86b PE=2 SV=1
57	46	A0A0R4IA56_DANRE	A0A0R4IA56	30	43239	4 (1)	4 (1)	0.08	Creatine kinase, muscle b OS=Danio rerio GN=ckmb PE=1 SV=1
58	47	RHOAB_DANRE	Q6DHM9	29	22248	20 (2)	3 (1)	0.15	Rho-related GTP-binding protein RhoA-B OS=Danio rerio GN=rhoab PE=1 SV=1
59	48	A0JMD3_DANRE	A0JMD3	29	173668	20 (1)	12 (1)	0.02	Zgc:152896 OS=Danio rerio GN=uggt1 PE=2 SV=1
60	49	A0A0R4IK06_DANRE	A0A0R4IK06	28	129344	34 (1)	7 (1)	0.03	Ankyrin repeat and FYVE domain-containing 1 OS=Danio rerio GN=ankfy1 PE=1 SV=1
61	50	A0A0G2L881_DANRE	A0A0G2L881	28	13737	2 (1)	2 (1)	0.25	Histone H2A OS=Danio rerio GN=zgc:165551 PE=3 SV=1
62	51	Q568B3_DANRE	Q568B3	27	49993	6 (1)	5 (1)	0.07	Septin 10 OS=Danio rerio GN=sept10 PE=1 SV=1
63	52	A0A0N4SUH0_DANRE	A0A0N4SUH0	27	39548	4 (1)	4 (1)	0.08	Si:dkey-78k11.9 OS=Danio rerio GN=si:dkey-78k11.9 PE=4 SV=1
64	53	B3DJQ2_DANRE	B3DJQ2	27	158454	6 (1)	4 (1)	0.02	Rho guanine nucleotide exchange factor (GEF) 11 OS=Danio rerio GN=arhgef11 PE=2 SV=1
65	54	A0A0R4ITN1_DANRE	A0A0R4ITN1	27	28076	3 (2)	2 (2)	0.25	Troponin T type 3a (skeletal, fast) OS=Danio rerio GN=tnnt3a PE=1 SV=1
66	55	E9QEU0_DANRE	E9QEU0	26	21754	7 (1)	4 (1)	0.15	Si:dkey-84o3.7 OS=Danio rerio GN=si:dkey-84o3.7 PE=4 SV=1
67	56	SPOP_DANRE	Q7T330	26	42734	10 (1)	6 (1)	0.08	Speckle-type POZ protein OS=Danio rerio GN=spop PE=2 SV=1
68	57	A0A0R4IE72_DANRE	A0A0R4IE72	26	26209	1 (1)	1 (1)	0.13	Trypsin OS=Danio rerio GN=try PE=1 SV=1
69	58	F1QGQ8_DANRE	F1QGQ8	25	198044	12 (1)	10 (1)	0.02	PR domain-containing 2, with ZNF domain b OS=Danio rerio GN=prdm2b PE=1 SV=2
70	59	B7ZV53_DANRE	B7ZV53	25	79479	4 (1)	4 (1)	0.04	LOC560032 protein OS=Danio rerio GN=dvl1b PE=2 SV=1
71	60	X1WBP4_DANRE	X1WBP4	25	175062	6 (1)	5 (1)	0.02	Zinc finger protein 831 OS=Danio rerio GN=znf831 PE=4 SV=1
72	61	X1WGY4_DANRE	X1WGY4	25	242936	14 (1)	8 (1)	0.01	Bromodomain and WD repeat domain-containing 1 OS=Danio rerio GN=brwd1 PE=4 SV=1
73	62	B8A573_DANRE	B8A573	24	38606	3 (1)	2 (1)	0.09	Potassium channel, subfamily K, member 1b OS=Danio rerio GN=kcnk1b PE=3 SV=1
74	63	F1QM02_DANRE	F1QM02	24	38001	3 (1)	3 (1)	0.09	ELAV-like protein OS=Danio rerio GN=elavl1 PE=1 SV=1
75	64	A0A0R4IRL6_DANRE	A0A0R4IRL6	24	73753	10 (1)	6 (1)	0.04	Solute carrier family 27 (fatty acid transporter), member 4 OS=Danio rerio GN=slc27a4 PE=1 SV=1
76	65	E7F259_DANRE	E7F259	24	120217	5 (1)	5 (1)	0.03	Wolfram syndrome 1a (wolframin) OS=Danio rerio GN=wfs1a PE=4 SV=1
77	66	F1QXM6_DANRE	F1QXM6	24	101079	9 (1)	4 (1)	0.03	Lipin 2 OS=Danio rerio GN=lipin2 PE=4 SV=1
78	67	A0A0R4IQ91_DANRE	A0A0R4IQ91	24	150308	5 (1)	2 (1)	0.02	Zgc:165453 OS=Danio rerio GN=zgc:165453 PE=1 SV=1
79	68	F1QSS5_DANRE	F1QSS5	24	61508	2 (1)	2 (1)	0.05	Si:ch73-27e22.4 OS=Danio rerio GN=si:ch73-27e22.4 PE=4 SV=2
80	69	E9QJE1_DANRE	E9QJE1	24	3567	1 (1)	1 (1)	1.07	Estrogen-related receptor alpha (Fragment) OS=Danio rerio GN=esrra PE=4 SV=1
81	70	A0A0R4IRV6_DANRE	A0A0R4IRV6	23	38045	7 (1)	3 (1)	0.09	Transcription factor AP-4 (activating enhancer-binding protein 4) OS=Danio rerio GN=tfap4 PE=1 SV=1
82	71	A0A0R4IFN1_DANRE	A0A0R4IFN1	23	74584	6 (1)	4 (1)	0.04	Si:ch73-157i16.3 (Fragment) OS=Danio rerio GN=si:ch73-157i16.3 PE=4 SV=1
83	72	F1RBY8_DANRE	F1RBY8	23	76629	15 (1)	6 (1)	0.04	Coiled-coil domain-containing 13 OS=Danio rerio GN=ccdc13 PE=4 SV=1
84	73	A5XCD7_DANRE	A5XCD7	23	33988	12 (2)	7 (1)	0.2	PR domain containing 3 (Fragment) OS=Danio rerio GN=mecom PE=2 SV=1
85	74	Q5GH44_DANRE	Q5GH44	23	50045	1 (1)	1 (1)	0.07	XK-related protein OS=Danio rerio GN=xk PE=2 SV=1
86	75	A2BEN4_DANRE	A2BEN4	22	62564	6 (1)	2 (1)	0.05	SUMO1/sentrin/SMT3-specific peptidase 3a OS=Danio rerio GN=senp3a PE=1 SV=1
87	76	A0A0R4IT78_DANRE	A0A0R4IT78	22	194613	10 (1)	9 (1)	0.02	Thrombospondin, type I, domain-containing 7Aa OS=Danio rerio GN=thsd7aa PE=4 SV=1
88	77	CNOT1_DANRE	A1A5H6	22	268885	7 (1)	4 (1)	0.01	CCR4-NOT transcription complex subunit 1 OS=Danio rerio GN=cnot1 PE=2 SV=1
89	78	F1R8J2_DANRE	F1R8J2	22	225619	8 (1)	6 (1)	0.01	Cadherin, EGF LAG seven-pass G-type receptor 3 OS=Danio rerio GN=celsr3 PE=3 SV=2
90	79	A0A0R4IDG5_DANRE	A0A0R4IDG5	22	272131	38 (1)	23 (1)	0.01	Spectrin beta chain OS=Danio rerio GN=sptbn2 PE=1 SV=1
91	80	E7F8G5_DANRE	E7F8G5	22	174816	10 (1)	5 (1)	0.02	Rho GTPase-activating protein 35a OS=Danio rerio GN=arhgap35a PE=1 SV=1
92	81	E7F1W2_DANRE	E7F1W2	22	19022	22 (2)	3 (1)	0.18	Si:ch211-132p1.3 OS=Danio rerio GN=si:ch211-132p1.3 PE=4 SV=1
93	82	E7F4G7_DANRE	E7F4G7	22	540512	26 (1)	19 (1)	0.01	Uncharacterized protein OS=Danio rerio GN=ank2a PE=1 SV=2
94	83	F1R9M4_DANRE	F1R9M4	21	49618	4 (1)	4 (1)	0.07	Uncharacterized protein OS=Danio rerio PE=4 SV=1
95	84	A0A0R4IMV7_DANRE	A0A0R4IMV7	21	80431	24 (2)	8 (1)	0.04	Si:dkey-265e15.2 OS=Danio rerio GN=si:dkey-265e15.2 PE=4 SV=1
96	85	F1QCX4_DANRE	F1QCX4	21	63303	8 (1)	4 (1)	0.05	Serine palmitoyltransferase, long chain base subunit 2a OS=Danio rerio GN=sptlc2a PE=3 SV=1
97	86	E7F355_DANRE	E7F355	21	184883	8 (1)	7 (1)	0.02	Tensin 1a OS=Danio rerio GN=tns1a PE=4 SV=1
98	87	F1R984_DANRE	F1R984	21	574825	21 (1)	16 (1)	0.01	Ubiquitin protein ligase E3 component n-recognin 4 (Fragment) OS=Danio rerio GN=ubr4 PE=1 SV=1
99	88	Q4V8V4_DANRE	Q4V8V4	21	42227	6 (1)	1 (1)	0.08	Zgc:114126 OS=Danio rerio GN=zgc:114126 PE=2 SV=1
100	89	X1WG23_DANRE	X1WG23	21	479351	35 (1)	28 (1)	0.01	Spectrin, beta, non-erythrocytic 5 OS=Danio rerio GN=sptbn5 PE=1 SV=1
101	90	A0A0R4IDY2_DANRE	A0A0R4IDY2	21	83629	8 (1)	3 (1)	0.04	N-ethylmaleimide-sensitive factor b OS=Danio rerio GN=nsfb PE=1 SV=1
102	91	B2GRW5_DANRE	B2GRW5	21	23425	1 (1)	1 (1)	0.14	Dnajc5aa protein OS=Danio rerio GN=dnajc5aa PE=2 SV=1
103	92	Q4V8S6_DANRE	Q4V8S6	21	21263	16 (1)	1 (1)	0.16	Zgc:114175 OS=Danio rerio GN=zgc:114175 PE=2 SV=1
104	93	F1QR62_DANRE	F1QR62	20	63017	42 (4)	2 (1)	0.05	Collapsin response mediator protein 1 OS=Danio rerio GN=crmp1 PE=1 SV=1
105	94	F1QAJ7_DANRE	F1QAJ7	20	39922	3 (1)	3 (1)	0.08	Solute carrier family 25 (mitochondrial carrier; phosphate carrier), member 3b OS=Danio rerio GN=slc25a3b PE=1 SV=1
106	95	MOT10_DANRE	A1L1W9	20	55824	2 (1)	2 (1)	0.06	Monocarboxylate transporter 10 OS=Danio rerio GN=slc16a10 PE=2 SV=1
107	96	A8E7M1_DANRE	A8E7M1	20	50820	7 (2)	6 (1)	0.06	Si:ch211-121a2.2 OS=Danio rerio GN=si:ch211-121a2.2 PE=1 SV=1
108	97	Q6EFA1_DANRE	Q6EFA1	20	127833	21 (1)	4 (1)	0.03	Sulfatase 1 OS=Danio rerio GN=sulf1 PE=2 SV=1
109	98	E9QJN9_DANRE	E9QJN9	20	145006	13 (1)	9 (1)	0.02	Phospholipid-transporting ATPase OS=Danio rerio GN=atp8b1 PE=1 SV=2
110	99	F1QD02_DANRE	F1QD02	20	60923	9 (1)	3 (1)	0.05	Si:ch211-253b1.3 (Fragment) OS=Danio rerio GN=si:ch211-253b1.3 PE=4 SV=1
111	100	F1QPB1_DANRE	F1QPB1	20	54867	2 (1)	2 (1)	0.06	Reticulon 4 receptor OS=Danio rerio GN=rtn4r PE=4 SV=5
112	101	G1K2R9_DANRE	G1K2R9	20	132433	12 (1)	3 (1)	0.02	Family with sequence similarity 83, member Hb OS=Danio rerio GN=fam83hb PE=4 SV=1
113	102	Q6PBL2_DANRE	Q6PBL2	19	26516	6 (1)	4 (1)	0.13	Proenkephalin-like OS=Danio rerio GN=penka PE=2 SV=1
114	103	Q567G8_DANRE	Q567G8	19	46713	7 (2)	6 (1)	0.07	Synaptotagmin XIII OS=Danio rerio GN=syt13 PE=2 SV=1
115	104	ARPIN_DANRE	Q1LWJ6	19	25777	3 (1)	2 (1)	0.13	Arpin OS=Danio rerio GN=arpin PE=2 SV=1
116	105	E7EXW7_DANRE	E7EXW7	19	101302	12 (1)	5 (1)	0.03	10-formyltetrahydrofolate dehydrogenase OS=Danio rerio GN=aldh1l2 PE=1 SV=2
117	106	A0A0R4IRV2_DANRE	A0A0R4IRV2	19	47607	9 (1)	4 (1)	0.07	Phosphatidylserine synthase 1b (Fragment) OS=Danio rerio GN=ptdss1b PE=4 SV=1
118	107	E7F8V9_DANRE	E7F8V9	19	224744	27 (1)	12 (1)	0.01	Si:ch73-262h23.4 OS=Danio rerio GN=si:ch73-262h23.4 PE=4 SV=2
119	108	WDR91_DANRE	Q6TEN6	19	81572	7 (1)	4 (1)	0.04	WD repeat-containing protein 91 OS=Danio rerio GN=wdr91 PE=1 SV=2
120	109	F1QIW3_DANRE	F1QIW3	19	46516	2 (1)	2 (1)	0.07	Solute carrier family 29 (equilibrative nucleoside transporter), member 1b OS=Danio rerio GN=slc29a1b PE=1 SV=2
121	110	A0A0R4IUK4_DANRE	A0A0R4IUK4	19	108773	5 (1)	3 (1)	0.03	Carboxypeptidase X (M14 family), member 1b OS=Danio rerio GN=cpxm1b PE=4 SV=1
122	111	B3DFR8_DANRE	B3DFR8	19	62935	14 (1)	5 (1)	0.05	Bloodthirsty OS=Danio rerio GN=bty PE=2 SV=1
123	112	R4GE16_DANRE	R4GE16	19	234501	11 (1)	5 (1)	0.01	Mediator complex subunit 13b OS=Danio rerio GN=med13b PE=1 SV=1
124	113	F1R3B7_DANRE	F1R3B7	19	58723	3 (1)	2 (1)	0.06	Synaptotagmin XIVb OS=Danio rerio GN=syt14b PE=4 SV=2
125	114	A0A0H2UJQ0_DANRE	A0A0H2UJQ0	19	119107	9 (1)	7 (1)	0.03	Pim proto-oncogene, serine/threonine kinase,-related 94 (Fragment) OS=Danio rerio GN=pimr94 PE=4 SV=1
126	115	A0A0R4IPL7_DANRE	A0A0R4IPL7	19	42730	1 (1)	1 (1)	0.08	Si:ch211-194m7.5 OS=Danio rerio GN=si:ch211-194m7.5 PE=4 SV=1
127	116	H0WF41_DANRE	H0WF41	18	34038	1 (1)	1 (1)	0.1	Zinc finger protein 1083 OS=Danio rerio GN=znf1083 PE=4 SV=1
128	117	G1K2K3_DANRE	G1K2K3	18	62899	4 (1)	3 (1)	0.05	Synembryn-A OS=Danio rerio GN=ric8a PE=1 SV=1
129	118	A0A1D5NSS9_DANRE	A0A1D5NSS9	18	478804	9 (1)	8 (1)	0.01	EH domain-binding protein 1-like 1a OS=Danio rerio GN=ehbp1l1a PE=4 SV=1
130	119	E7FAE9_DANRE	E7FAE9	18	168317	30 (1)	5 (1)	0.02	Si:ch211-285f17.1 OS=Danio rerio GN=si:ch211-285f17.1 PE=1 SV=2
131	120	F1QF84_DANRE	F1QF84	18	99241	3 (1)	2 (1)	0.03	Transmembrane and tetratricopeptide repeat-containing 1 OS=Danio rerio GN=tmtc1 PE=4 SV=1
132	121	A0A140LFW4_DANRE	A0A140LFW4	18	45379	3 (1)	2 (1)	0.07	Ceramide synthase 3a OS=Danio rerio GN=cers3a PE=4 SV=1
133	122	F1QGI1_DANRE	F1QGI1	18	79555	4 (1)	4 (1)	0.04	Discoidin, CUB and LCCL domain-containing 1 OS=Danio rerio GN=dcbld1 PE=4 SV=1
134	123	Q76IL1_DANRE	Q76IL1	17	143307	4 (1)	3 (1)	0.02	Pol-like protein OS=Danio rerio GN=ORF2 PE=4 SV=1
135	124	A0A0R4IG99_DANRE	A0A0R4IG99	17	127675	10 (1)	3 (1)	0.03	Si:dkey-16p6.1 OS=Danio rerio GN=si:dkey-16p6.1 PE=4 SV=1
136	125	B0V1J1_DANRE	B0V1J1	17	118361	16 (1)	8 (1)	0.03	Phospholipase D1a OS=Danio rerio GN=pld1a PE=4 SV=1
137	126	E7F5B9_DANRE	E7F5B9	17	95998	7 (1)	6 (1)	0.03	MDM2-binding protein OS=Danio rerio GN=mtbp PE=1 SV=1
138	127	X1WH87_DANRE	X1WH87	17	164707	5 (1)	5 (1)	0.02	Si:ch211-266o15.1 OS=Danio rerio GN=si:ch211-266o15.1 PE=1 SV=1
139	128	F1QSF9_DANRE	F1QSF9	17	68780	5 (1)	3 (1)	0.05	N-acetylglucosamine-1-phosphodiester alpha-N-acetylglucosaminidase (Fragment) OS=Danio rerio GN=nagpa PE=4 SV=2
140	129	Q6P3L9_DANRE	Q6P3L9	16	60339	5 (1)	4 (1)	0.05	Glutamate dehydrogenase 1 OS=Danio rerio GN=glud1b PE=1 SV=1
141	130	F1QCZ3_DANRE	F1QCZ3	16	41708	4 (1)	2 (1)	0.08	Taxilin beta b OS=Danio rerio GN=txlnbb PE=4 SV=2
142	131	Q1LWD1_DANRE	Q1LWD1	16	41369	4 (1)	4 (1)	0.08	Novel protein similar to vertebrate sirtuin (Silent mating type information regulation 2 homolog) 2 (S. cerevisiae) (SIRT2) OS=Danio rerio GN=DKEY-227K11.3-001 PE=4 SV=1
143	132	F1QS98_DANRE	F1QS98	16	96680	36 (1)	5 (1)	0.03	Discs, large homolog 3 (Drosophila) OS=Danio rerio GN=dlg3 PE=1 SV=3
144	133	A0A140LH30_DANRE	A0A140LH30	16	79980	5 (1)	5 (1)	0.04	Dynamin-1-like protein OS=Danio rerio GN=dnm1l PE=1 SV=1
145	134	F1R685_DANRE	F1R685	16	89958	5 (1)	3 (1)	0.04	TFIIH basal transcription factor complex helicase XPB subunit OS=Danio rerio GN=ercc3 PE=1 SV=1
146	135	A0A0G2KY72_DANRE	A0A0G2KY72	16	51484	1 (1)	1 (1)	0.06	Uncharacterized protein OS=Danio rerio PE=1 SV=1
147	136	F1R9W5_DANRE	F1R9W5	16	59619	1 (1)	1 (1)	0.06	Uncharacterized protein OS=Danio rerio PE=4 SV=2
148	137	A0A1D5NSX1_DANRE	A0A1D5NSX1	16	413727	21 (1)	9 (1)	0.01	Vacuolar protein sorting 13 homolog C (S. cerevisiae) OS=Danio rerio GN=vps13c PE=1 SV=1
149	138	A0A0R4IWY9_DANRE	A0A0R4IWY9	16	10933	3 (1)	2 (1)	0.32	UTP18 small subunit (SSU) processome component (Fragment) OS=Danio rerio GN=utp18 PE=4 SV=1
150	139	Q08CD8_DANRE	Q08CD8	16	20712	6 (1)	2 (1)	0.16	Ras homolog-enriched in brain-like 1 OS=Danio rerio GN=rhebl1 PE=1 SV=1
151	140	E7FDX6_DANRE	E7FDX6	16	34579	1 (1)	1 (1)	0.1	Low density lipoprotein receptor class A domain-containing 4b OS=Danio rerio GN=ldlrad4b PE=4 SV=1
152	141	Q5TZ64_DANRE	Q5TZ64	16	87810	12 (1)	7 (1)	0.04	Ankyrin repeat and EF-hand domain-containing 1a OS=Danio rerio GN=ankef1a PE=4 SV=1
153	142	A0A0G2L8S7_DANRE	A0A0G2L8S7	15	171484	2 (1)	2 (1)	0.02	Uncharacterized protein OS=Danio rerio PE=1 SV=1
154	143	F1QWS5_DANRE	F1QWS5	15	151188	11 (1)	8 (1)	0.02	Si:ch211-166a6.5 (Fragment) OS=Danio rerio GN=si:ch211-166a6.5 PE=1 SV=2
155	144	A0A0R4ILS2_DANRE	A0A0R4ILS2	15	16243	8 (1)	2 (1)	0.21	Si:ch211-246m6.5 (Fragment) OS=Danio rerio GN=si:ch211-246m6.5 PE=4 SV=1
156	145	F1QXC3_DANRE	F1QXC3	15	26393	3 (1)	2 (1)	0.13	ADP-ribosylation factor-like 9 OS=Danio rerio GN=arl9 PE=1 SV=1
157	146	A0A0R4IB27_DANRE	A0A0R4IB27	15	36125	4 (1)	4 (1)	0.09	Si:dkey-31c13.1 OS=Danio rerio GN=si:dkey-31c13.1 PE=4 SV=1
158	147	E7FAZ7_DANRE	E7FAZ7	14	432091	30 (1)	22 (1)	0.01	Snf2-related CREBBP activator protein OS=Danio rerio GN=srcap PE=4 SV=1
159	1	HEMO_DANRE	Q6PHG2	1963	51621	171 (99)	31 (20)	16.23	Hemopexin OS=Danio rerio GN=hpx PE=2 SV=2
160	2	A0A0R4ICK7_DANRE	A0A0R4ICK7	1742	59850	112 (69)	35 (25)	8.47	Catalase OS=Danio rerio GN=cat PE=1 SV=1
161	3.1	D1GJ54_DANRE	D1GJ54	1426	102555	83 (63)	45 (36)	4.12	Actn1 isoform c (Fragment) OS=Danio rerio GN=actn1 PE=2 SV=1
162	3.2	Q7SYE2_DANRE	Q7SYE2	659	104234	39 (30)	29 (23)	1.23	Actinin, alpha 4 OS=Danio rerio GN=actn4 PE=2 SV=1
163	4.1	Q6P5I9_DANRE	Q6P5I9	984	48571	59 (38)	21 (15)	4.16	Serpina1 protein (Fragment) OS=Danio rerio GN=serpina1 PE=2 SV=1
164	4.2	Q24JW6_DANRE	Q24JW6	712	47991	48 (29)	18 (12)	2.78	Serine (Or cysteine) proteinase inhibitor, clade A (Alpha-1 antiproteinase, antitrypsin), member 1, like OS=Danio rerio GN=serpina1l PE=2 SV=1
165	5	F1QUN8_DANRE	F1QUN8	902	42334	54 (40)	19 (17)	4.64	Actin, alpha 1a, skeletal muscle OS=Danio rerio GN=acta1a PE=3 SV=1
166	6	A0A0R4IF54_DANRE	A0A0R4IF54	864	175415	65 (47)	45 (33)	1.09	Amylo-alpha-1, 6-glucosidase, 4-alpha-glucanotransferase a OS=Danio rerio GN=agla PE=1 SV=1
167	7	F1QDQ1_DANRE	F1QDQ1	825	139748	52 (36)	35 (26)	1	Coatomer subunit alpha OS=Danio rerio GN=copa PE=1 SV=1
168	8.1	A4QPA0_DANRE	A4QPA0	682	67326	58 (34)	24 (15)	2.13	Malic enzyme OS=Danio rerio GN=me3 PE=1 SV=1
169	8.2	A7MC82_DANRE	A7MC82	109	65141	7 (4)	6 (4)	0.22	Malic enzyme OS=Danio rerio GN=me1 PE=2 SV=1
170	9.1	Q6P3L9_DANRE	Q6P3L9	608	60339	47 (32)	25 (18)	3.19	Glutamate dehydrogenase 1 OS=Danio rerio GN=glud1b PE=1 SV=1
171	9.2	A0A0R4IUG7_DANRE	A0A0R4IUG7	511	60777	47 (30)	24 (18)	2.93	Glutamate dehydrogenase 1a OS=Danio rerio GN=glud1a PE=1 SV=1
172	10	E7FFE8_DANRE	E7FFE8	494	67757	32 (21)	19 (13)	1.24	5'-nucleotidase domain-containing 3 OS=Danio rerio GN=nt5dc3 PE=1 SV=1
173	11	Q6PGX4_DANRE	Q6PGX4	370	71130	27 (11)	14 (9)	0.57	Heat shock cognate 70 OS=Danio rerio GN=hsc70 PE=1 SV=1
174	12	Q5TZ29_DANRE	Q5TZ29	369	413929	45 (19)	39 (18)	0.16	Apolipoprotein Bb, tandem duplicate 1 OS=Danio rerio GN=apobb.1 PE=1 SV=1
175	13	B0R171_DANRE	B0R171	356	106082	26 (17)	21 (15)	0.63	Coatomer subunit beta' OS=Danio rerio GN=copb2 PE=1 SV=1
176	14	Q7SXK3_DANRE	Q7SXK3	329	59534	20 (14)	14 (11)	0.91	Pyruvate kinase OS=Danio rerio GN=pklr PE=2 SV=1
177	15	A1A5Z2_DANRE	A1A5Z2	290	58038	32 (18)	21 (14)	1.16	Ubiquitin specific peptidase 39 OS=Danio rerio GN=usp39 PE=2 SV=1
178	16	Q66HW9_DANRE	Q66HW9	269	28496	12 (9)	10 (8)	1.7	Chymotrypsin-like OS=Danio rerio GN=ctrl PE=1 SV=1
179	17.1	A2BGP5_DANRE	A2BGP5	258	29416	12 (6)	7 (5)	0.9	Elastase 3-like OS=Danio rerio GN=ela3l PE=1 SV=1
180	17.2	Q504D4_DANRE	Q504D4	257	21874	12 (6)	7 (5)	1.35	Ela3l protein OS=Danio rerio GN=ela3l PE=2 SV=1
181	17.3	Q6AZC0_DANRE	Q6AZC0	163	29302	9 (7)	7 (5)	1.12	Zgc:92041 OS=Danio rerio GN=zgc:92041 PE=1 SV=1
182	17.4	B3DJ33_DANRE	B3DJ33	159	29095	9 (8)	7 (7)	1.38	Ela2l protein (Fragment) OS=Danio rerio GN=ela2l PE=2 SV=1
183	18.1	A0A0R4ILM0_DANRE	A0A0R4ILM0	251	52513	17 (7)	13 (6)	0.44	Si:ch211-194m7.8 OS=Danio rerio GN=si:ch211-194m7.8 PE=1 SV=1
184	18.2	A0A0R4IDE7_DANRE	A0A0R4IDE7	25	45593	7 (2)	6 (2)	0.15	Si:ch211-194m7.4 (Fragment) OS=Danio rerio GN=si:ch211-194m7.4 PE=4 SV=1
185	19	F1QYN0_DANRE	F1QYN0	236	183609	21 (8)	20 (8)	0.15	Uncharacterized protein OS=Danio rerio GN=c3a.4 PE=1 SV=2
186	20	E7F2B6_DANRE	E7F2B6	230	88122	21 (13)	16 (11)	0.49	Uncharacterized protein OS=Danio rerio GN=parga PE=1 SV=1
187	21	Q7ZUE4_DANRE	Q7ZUE4	226	97862	19 (10)	15 (9)	0.34	PRP40 pre-mRNA processing factor 40 homolog A (Yeast) OS=Danio rerio GN=prpf40a PE=1 SV=1
188	22	X1WD71_DANRE	X1WD71	205	107176	21 (10)	16 (8)	0.31	Adaptor-related protein complex 2, alpha 1 subunit OS=Danio rerio GN=ap2a1 PE=1 SV=1
189	23	X1WGG5_DANRE	X1WGG5	196	61422	14 (6)	10 (5)	0.37	EGF domain-specific O-linked N-acetylglucosamine (GlcNAc) transferase OS=Danio rerio GN=eogt PE=4 SV=2
190	24	Q1RLS9_DANRE	Q1RLS9	191	79470	21 (10)	16 (8)	0.44	Zgc:136872 OS=Danio rerio GN=zgc:136872 PE=2 SV=1
191	25	Q6NYH5_DANRE	Q6NYH5	189	35607	17 (8)	10 (6)	1.04	Sodium/potassium-transporting ATPase subunit beta OS=Danio rerio GN=atp1b1a PE=2 SV=1
192	26	A8DRM1_DANRE	A8DRM1	171	66019	13 (8)	9 (6)	0.4	Fatty acid amide hydrolase OS=Danio rerio GN=FAAH PE=2 SV=1
193	27	E9QHT2_DANRE	E9QHT2	161	93149	21 (10)	19 (9)	0.41	Adenosine monophosphate deaminase 2a (Fragment) OS=Danio rerio GN=ampd2a PE=4 SV=2
194	28	F1QV31_DANRE	F1QV31	159	59141	22 (9)	17 (7)	0.63	Keratin 5 OS=Danio rerio GN=krt5 PE=1 SV=1
195	29	ILVBL_DANRE	Q6NV04	154	67734	11 (6)	10 (5)	0.33	Acetolactate synthase-like protein OS=Danio rerio GN=ilvbl PE=2 SV=1
196	30.1	TPM1_DANRE	P13104	154	32760	14 (5)	12 (5)	0.62	Tropomyosin alpha-1 chain OS=Danio rerio GN=tpma PE=2 SV=1
197	30.2	F6NVA3_DANRE	F6NVA3	56	32915	12 (4)	10 (4)	0.47	Uncharacterized protein OS=Danio rerio GN=tpm1 PE=1 SV=1
198	31.1	Q6NYJ9_DANRE	Q6NYJ9	151	106413	14 (8)	10 (5)	0.24	AP complex subunit beta OS=Danio rerio GN=ap2b1 PE=1 SV=1
199	31.2	A5PMS9_DANRE	A5PMS9	120	105093	16 (7)	13 (5)	0.2	AP complex subunit beta OS=Danio rerio GN=ap1b1 PE=3 SV=1
200	32	AOF_DANRE	Q6NSN2	149	59354	5 (3)	5 (3)	0.18	Amine oxidase [flavin-containing] OS=Danio rerio GN=mao PE=1 SV=1
201	33	Q7ZVN9_DANRE	Q7ZVN9	147	86707	15 (6)	13 (6)	0.25	Acyl-Coenzyme A dehydrogenase family, member 11 OS=Danio rerio GN=acad11 PE=2 SV=1
202	34	A0A0R4IE72_DANRE	A0A0R4IE72	146	26209	4 (3)	4 (3)	0.43	Trypsin OS=Danio rerio GN=try PE=1 SV=1
203	35	B0S5S6_DANRE	B0S5S6	144	60790	19 (5)	16 (5)	0.3	Protein disulfide isomerase family A, member 5 OS=Danio rerio GN=pdia5 PE=1 SV=2
204	36	F1QZ09_DANRE	F1QZ09	143	120502	16 (7)	15 (7)	0.21	ATP-citrate synthase OS=Danio rerio GN=aclya PE=3 SV=1
205	37	F1QNB3_DANRE	F1QNB3	137	219786	17 (4)	13 (4)	0.06	Ankyrin 3b OS=Danio rerio GN=ank3b PE=1 SV=2
206	38.1	E7FAD0_DANRE	E7FAD0	134	222587	23 (7)	22 (7)	0.11	Myosin, heavy polypeptide 1.1, skeletal muscle OS=Danio rerio GN=myhz1.1 PE=1 SV=2
207	38.2	A0A0G2L6C1_DANRE	A0A0G2L6C1	51	224402	23 (2)	21 (2)	0.03	Uncharacterized protein OS=Danio rerio PE=3 SV=1
208	39	A0A0R4IVZ2_DANRE	A0A0R4IVZ2	133	405453	19 (4)	17 (4)	0.03	Heparan sulfate proteoglycan 2 OS=Danio rerio GN=hspg2 PE=1 SV=1
209	40	B0S754_DANRE	B0S754	133	245314	24 (6)	20 (6)	0.08	Small nuclear ribonucleoprotein 200 (U5) OS=Danio rerio GN=snrnp200 PE=1 SV=1
210	41	F1QEB7_DANRE	F1QEB7	128	138706	19 (7)	17 (7)	0.18	WD repeat domain 11 OS=Danio rerio GN=wdr11 PE=1 SV=1
211	42	O93409_DANRE	O93409	128	18967	8 (6)	6 (5)	1.26	Mylz2 protein OS=Danio rerio GN=mylpfa PE=1 SV=1
212	43	Q05AL9_DANRE	Q05AL9	126	47729	13 (7)	9 (4)	0.4	Zgc:153629 OS=Danio rerio GN=krt94 PE=2 SV=1
213	44	LDHA_DANRE	Q9PVK5	119	36508	10 (3)	9 (3)	0.3	L-lactate dehydrogenase A chain OS=Danio rerio GN=ldha PE=2 SV=3
214	45	F6NHI0_DANRE	F6NHI0	118	60056	13 (7)	12 (7)	0.45	Glucose-6-phosphate 1-dehydrogenase OS=Danio rerio GN=g6pd PE=1 SV=1
215	46	Q9I8U7_DANRE	Q9I8U7	114	16757	5 (3)	5 (3)	0.74	Fast skeletal muscle myosin light polypeptide 3 OS=Danio rerio GN=mylz3 PE=1 SV=1
216	47	E7FE90_DANRE	E7FE90	111	57513	10 (4)	8 (3)	0.18	Fetuin B OS=Danio rerio GN=fetub PE=1 SV=1
217	48	A0A0R4IH35_DANRE	A0A0R4IH35	111	78483	5 (3)	5 (3)	0.13	Methylcrotonoyl-CoA carboxylase 1 (alpha) OS=Danio rerio GN=mccc1 PE=1 SV=1
218	49	A0A0R4IPN2_DANRE	A0A0R4IPN2	108	56707	8 (5)	8 (5)	0.33	Serine palmitoyltransferase, long chain base subunit 1 OS=Danio rerio GN=sptlc1 PE=1 SV=1
219	50	Q6P3G1_DANRE	Q6P3G1	107	125218	9 (4)	8 (4)	0.11	Ceruloplasmin OS=Danio rerio GN=cp PE=1 SV=1
220	51	Q1ECW1_DANRE	Q1ECW1	107	59599	3 (3)	2 (2)	0.17	Wu:fb63a08 protein (Fragment) OS=Danio rerio GN=wu:fb63a08 PE=2 SV=1
221	52	F1R4U6_DANRE	F1R4U6	106	150689	21 (4)	17 (4)	0.09	Si:ch211-14a17.10 OS=Danio rerio GN=si:ch211-14a17.10 PE=1 SV=2
222	53	Q7SXT5_DANRE	Q7SXT5	105	55981	11 (4)	9 (4)	0.26	Peptidase D OS=Danio rerio GN=pepd PE=2 SV=1
223	54	F1Q6N0_DANRE	F1Q6N0	98	110291	15 (4)	12 (4)	0.12	Elongation factor Tu GTP-binding domain-containing 2 OS=Danio rerio GN=eftud2 PE=1 SV=1
224	55	A0A0R4IB01_DANRE	A0A0R4IB01	96	131518	17 (1)	14 (1)	0.02	Si:dkey-165e24.1 OS=Danio rerio GN=si:dkey-165e24.1 PE=4 SV=1
225	56	Q1LUC6_DANRE	Q1LUC6	93	55284	14 (6)	9 (5)	0.34	Tubulointerstitial nephritis antigen-like 1 OS=Danio rerio GN=tinagl1 PE=3 SV=1
226	57	Q66I17_DANRE	Q66I17	92	75954	8 (4)	8 (4)	0.18	Zgc:92083 OS=Danio rerio GN=acsl5 PE=2 SV=1
227	58	F1QFX9_DANRE	F1QFX9	91	28854	5 (2)	4 (2)	0.24	Chymotrypsinogen B1 OS=Danio rerio GN=ctrb1 PE=1 SV=1
228	59	X1WF98_DANRE	X1WF98	91	322902	17 (3)	13 (3)	0.03	Collagen, type XII, alpha 1a OS=Danio rerio GN=col12a1a PE=1 SV=1
229	60	A0A1D5NSI6_DANRE	A0A1D5NSI6	90	28564	3 (1)	2 (1)	0.12	Troponin T type 3b (skeletal, fast) OS=Danio rerio GN=tnnt3b PE=1 SV=1
230	61	B3DFS9_DANRE	B3DFS9	86	228514	26 (4)	22 (4)	0.06	Myosin, heavy chain 11a, smooth muscle OS=Danio rerio GN=myh11a PE=1 SV=1
231	62	A0JMP5_DANRE	A0JMP5	85	85868	7 (1)	7 (1)	0.04	Amine oxidase OS=Danio rerio GN=aoc1 PE=2 SV=1
232	63	F1Q7N8_DANRE	F1Q7N8	84	117429	14 (2)	13 (2)	0.06	Calcium-transporting ATPase OS=Danio rerio GN=si:dkey-28b4.8 PE=1 SV=2
233	64	A0A0R4J8E6_DANRE	A0A0R4J8E6	80	275511	23 (8)	20 (8)	0.1	Pre-mRNA-processing factor 8 OS=Danio rerio GN=prpf8 PE=1 SV=1
234	65	Q6NY22_DANRE	Q6NY22	79	51418	5 (3)	5 (3)	0.2	Txndc4 protein (Fragment) OS=Danio rerio GN=erp44 PE=2 SV=1
235	66	A2RV49_DANRE	A2RV49	73	102360	12 (5)	10 (4)	0.17	LOC568531 protein (Fragment) OS=Danio rerio GN=ubr1 PE=2 SV=1
236	67	Q7ZVF1_DANRE	Q7ZVF1	73	51319	9 (4)	8 (4)	0.28	Chitinase, acidic.1 OS=Danio rerio GN=chia.1 PE=1 SV=1
237	68	Q6P5J0_DANRE	Q6P5J0	72	57596	2 (1)	2 (1)	0.06	Alpha-amylase OS=Danio rerio GN=amy2a PE=1 SV=1
238	69	F1QTQ6_DANRE	F1QTQ6	72	77672	4 (2)	4 (2)	0.09	ATP-binding cassette sub-family B member 8, mitochondrial OS=Danio rerio GN=abcb8 PE=1 SV=1
239	70	A8WG82_DANRE	A8WG82	72	64327	10 (5)	10 (5)	0.28	Ighm protein OS=Danio rerio GN=ighm PE=2 SV=1
240	71	Q7ZVL5_DANRE	Q7ZVL5	69	43976	12 (4)	7 (3)	0.34	Serine (Or cysteine) proteinase inhibitor, clade E (Nexin, plasminogen activator inhibitor type 1), member 2 OS=Danio rerio GN=serpine2 PE=2 SV=1
241	72	Q7SYI9_DANRE	Q7SYI9	64	60045	10 (5)	9 (5)	0.31	Zgc:66475 OS=Danio rerio GN=zgc:66475 PE=1 SV=1
242	73	Q1LYD7_DANRE	Q1LYD7	64	90744	8 (2)	7 (2)	0.07	AMP deaminase OS=Danio rerio GN=ampd3b PE=1 SV=1
243	74	E7F4R5_DANRE	E7F4R5	63	137777	9 (3)	9 (3)	0.07	Histone deacetylase 8 OS=Danio rerio GN=hdac8 PE=1 SV=2
244	75	F1Q7S8_DANRE	F1Q7S8	63	99373	15 (5)	10 (5)	0.18	Protein argonaute-3 OS=Danio rerio GN=LOC567622 PE=3 SV=2
245	76	F1QBX6_DANRE	F1QBX6	63	75945	3 (3)	3 (3)	0.14	Solute carrier family 5 (sodium/glucose cotransporter), member 1 OS=Danio rerio GN=slc5a1 PE=3 SV=1
246	77	Q7ZVV7_DANRE	Q7ZVV7	63	86969	14 (2)	11 (2)	0.08	Sec23 homolog B (S. cerevisiae) OS=Danio rerio GN=sec23b PE=2 SV=1
247	78	A0A0R4IB85_DANRE	A0A0R4IB85	62	83282	9 (3)	7 (2)	0.08	Solute carrier family 15 (oligopeptide transporter), member 1a (Fragment) OS=Danio rerio GN=slc15a1a PE=3 SV=1
248	79	F1QM42_DANRE	F1QM42	58	99563	10 (2)	9 (2)	0.07	Aconitate hydratase OS=Danio rerio GN=aco1 PE=1 SV=2
249	80	Q6P3M0_DANRE	Q6P3M0	57	54966	4 (1)	3 (1)	0.06	Solute carrier family 30 (Zinc transporter), member 1 OS=Danio rerio GN=slc30a1a PE=2 SV=1
250	81	A0A0R4IEI2_DANRE	A0A0R4IEI2	56	58125	4 (3)	4 (3)	0.18	Amine oxidase OS=Danio rerio GN=si:ch211-127i16.2 PE=1 SV=1
251	82	A0A0R4ITH7_DANRE	A0A0R4ITH7	52	68619	9 (5)	9 (5)	0.26	Poly (ADP-ribose) glycohydrolase,-like OS=Danio rerio GN=pargl PE=1 SV=1
252	83	A0A0R4IIB1_DANRE	A0A0R4IIB1	52	105328	6 (2)	6 (2)	0.06	Complement factor H OS=Danio rerio GN=cfh PE=1 SV=1
253	84	E7FBD3_DANRE	E7FBD3	51	497782	39 (1)	26 (1)	0.01	Apolipoprotein Ba OS=Danio rerio GN=apoba PE=1 SV=1
254	85	A0A0R4ITN1_DANRE	A0A0R4ITN1	50	28076	4 (2)	3 (2)	0.25	Troponin T type 3a (skeletal, fast) OS=Danio rerio GN=tnnt3a PE=1 SV=1
255	86	E7FF41_DANRE	E7FF41	50	51845	10 (2)	7 (2)	0.13	Alpha-2-HS-glycoprotein 1 OS=Danio rerio GN=ahsg1 PE=1 SV=1
256	87	Q7SZP4_DANRE	Q7SZP4	50	64826	8 (2)	5 (2)	0.1	Zgc:65851 OS=Danio rerio GN=zgc:65851 PE=1 SV=1
257	88	A5WUQ7_DANRE	A5WUQ7	49	279672	16 (1)	10 (1)	0.01	Apolipoprotein Bb, tandem duplicate 2 OS=Danio rerio GN=apobb.2 PE=1 SV=2
258	89	A0A0R4IA56_DANRE	A0A0R4IA56	48	43239	4 (1)	4 (1)	0.08	Creatine kinase, muscle b OS=Danio rerio GN=ckmb PE=1 SV=1
259	90.1	Q1MTA9_DANRE	Q1MTA9	48	89141	9 (2)	9 (2)	0.07	Carnitine palmitoyltransferase 1Aa (liver) OS=Danio rerio GN=cpt1aa PE=1 SV=2
260	90.2	E9QI17_DANRE	E9QI17	41	89392	13 (3)	11 (3)	0.11	Carnitine palmitoyltransferase 1Ab (liver) OS=Danio rerio GN=cpt1ab PE=3 SV=2
261	91	E9QCA6_DANRE	E9QCA6	46	99976	7 (4)	6 (4)	0.14	Granulin a OS=Danio rerio GN=grna PE=1 SV=1
262	92	A0A0R4IYB5_DANRE	A0A0R4IYB5	43	52382	4 (1)	4 (1)	0.06	Si:ch211-194m7.5 (Fragment) OS=Danio rerio GN=si:ch211-194m7.5 PE=4 SV=2
263	93	B8JLH8_DANRE	B8JLH8	42	70765	4 (1)	4 (1)	0.05	Centrosomal protein 78 (Fragment) OS=Danio rerio GN=cep78 PE=4 SV=1
264	94	Q9DF20_DANRE	Q9DF20	39	64095	8 (1)	6 (1)	0.05	KH domain containing RNA-binding protein FMR1 OS=Danio rerio GN=fmr1 PE=2 SV=1
265	95	A0A0G2L8S7_DANRE	A0A0G2L8S7	37	171484	1 (1)	1 (1)	0.02	Uncharacterized protein OS=Danio rerio PE=1 SV=1
266	96	E9QBA2_DANRE	E9QBA2	37	17802	2 (1)	1 (1)	0.19	Si:ch211-198m1.1 OS=Danio rerio GN=si:ch211-198m1.1 PE=4 SV=1
267	97	A3KPZ2_DANRE	A3KPZ2	36	70851	4 (1)	4 (1)	0.05	Carnitine O-acetyltransferase b OS=Danio rerio GN=cratb PE=1 SV=1
268	98	X1WCH2_DANRE	X1WCH2	36	222939	15 (1)	12 (1)	0.01	Si:dkey-1f12.3 OS=Danio rerio GN=si:dkey-1f12.3 PE=4 SV=1
269	99	Q1LUT2_DANRE	Q1LUT2	36	183208	15 (1)	13 (1)	0.02	DNA topoisomerase 2 OS=Danio rerio GN=top2b PE=1 SV=1
270	100	F1QC17_DANRE	F1QC17	36	114708	9 (4)	8 (3)	0.09	Elastin microfibril interfacer 1a OS=Danio rerio GN=emilin1a PE=1 SV=1
271	101	A0A0R4ILM7_DANRE	A0A0R4ILM7	36	166034	19 (2)	17 (2)	0.04	Disco-interacting protein 2 homolog B-A OS=Danio rerio GN=dip2ba PE=1 SV=1
272	102	F1R894_DANRE	F1R894	35	27060	2 (2)	2 (2)	0.26	Trypsinogen 1a OS=Danio rerio GN=prss59.1 PE=2 SV=1
273	103	A2CEF4_DANRE	A2CEF4	35	105828	6 (1)	6 (1)	0.03	Novel protein containing zona pellucida-like domains (Si:dkeyp-50f7.2) OS=Danio rerio GN=si:dkeyp-50f7.2 PE=4 SV=1
274	104	X1WC20_DANRE	X1WC20	34	13881	8 (1)	7 (1)	0.25	Histone H2B (Fragment) OS=Danio rerio GN=zgc:114046 PE=1 SV=1
275	105	F1QKU5_DANRE	F1QKU5	34	77851	5 (1)	4 (1)	0.04	Glutamine-fructose-6-phosphate transaminase 2 OS=Danio rerio GN=gfpt2 PE=1 SV=1
276	106	NPL_DANRE	Q6NYR8	34	33542	3 (1)	2 (1)	0.1	N-acetylneuraminate lyase OS=Danio rerio GN=npl PE=2 SV=1
277	107	A0A140LFP5_DANRE	A0A140LFP5	34	26248	4 (2)	3 (2)	0.27	Si:dkey-11o1.7 (Fragment) OS=Danio rerio GN=si:dkey-11o1.7 PE=4 SV=2
278	108	A0A0R4IYA2_DANRE	A0A0R4IYA2	33	68837	3 (1)	3 (1)	0.05	Twinfilin actin-binding protein 2a OS=Danio rerio GN=twf2a PE=4 SV=1
279	109	B0R193_DANRE	B0R193	33	9909	2 (2)	2 (2)	0.83	Ubiquitin B OS=Danio rerio GN=ubb PE=4 SV=1
280	110	E7EXC4_DANRE	E7EXC4	33	51327	2 (1)	2 (1)	0.06	Serpin peptidase inhibitor, clade B (ovalbumin), member 14 OS=Danio rerio GN=serpinb1l4 PE=1 SV=2
281	111	F1QYK9_DANRE	F1QYK9	33	20040	4 (1)	3 (1)	0.17	Myosin, light chain 9a, regulatory OS=Danio rerio GN=myl9a PE=4 SV=1
282	112	Q7T2C8_DANRE	Q7T2C8	32	66837	4 (1)	4 (1)	0.05	Thioredoxin reductase 1 OS=Danio rerio GN=txnrd1 PE=1 SV=1
283	113	Q7SY05_DANRE	Q7SY05	32	59449	4 (1)	4 (1)	0.06	Zgc:63635 protein OS=Danio rerio GN=xrn1 PE=2 SV=1
284	114	A0A0R4IHI6_DANRE	A0A0R4IHI6	31	142483	9 (1)	7 (1)	0.02	Nuclear factor-related to kappaB-binding protein OS=Danio rerio GN=nfrkb PE=1 SV=1
285	115	A0A0R4ILA0_DANRE	Q5TZD0	31	61999	2 (1)	2 (1)	0.05	Flavin-containing monooxygenase OS=Danio rerio GN=si:dkey-239i20.4 PE=3 SV=1
286	116	M10B1_DANRE	Q1LXK4	31	116905	13 (1)	11 (1)	0.03	Putative helicase mov-10-B.1 OS=Danio rerio GN=mov10b.1 PE=2 SV=2
287	117	F1Q537_DANRE	F1Q537	31	160637	13 (1)	13 (1)	0.02	RAD50 homolog, double strand break repair protein OS=Danio rerio GN=rad50 PE=4 SV=2
288	118	Q6PFN9_DANRE	Q6PFN9	30	110550	6 (1)	5 (1)	0.03	Glycine dehydrogenase (Decarboxylating) OS=Danio rerio GN=gldc PE=2 SV=1
289	119	BI2L2_DANRE	Q1LWE6	30	57610	5 (1)	4 (1)	0.06	Brain-specific angiogenesis inhibitor 1-associated protein 2-like protein 2 OS=Danio rerio GN=baiap2l2 PE=3 SV=1
290	120	F1RDI7_DANRE	F1RDI7	30	56035	3 (1)	3 (1)	0.06	Ectonucleoside triphosphate diphosphohydrolase 2a, tandem duplicate 1 OS=Danio rerio GN=entpd2a.1 PE=3 SV=1
291	121	A0A0R4ICY8_DANRE	A0A0R4ICY8	30	155970	5 (1)	4 (1)	0.02	Mediator of RNA polymerase II transcription subunit 23 OS=Danio rerio GN=med23 PE=1 SV=1
292	122	A0A0R4IGI1_DANRE	A0A0R4IGI1	30	36305	5 (1)	4 (1)	0.09	Glyceraldehyde-3-phosphate dehydrogenase OS=Danio rerio GN=gapdh PE=1 SV=1
293	123	Q08C73_DANRE	Q08C73	30	87116	8 (1)	4 (1)	0.04	Cenpi protein (Fragment) OS=Danio rerio GN=cenpi PE=2 SV=1
294	124	A0A0R4IR75_DANRE	A0A0R4IR75	30	80664	5 (1)	5 (1)	0.04	STT3A, subunit of the oligosaccharyltransferase complex (catalytic) OS=Danio rerio GN=stt3a PE=1 SV=1
295	125	A2VCV1_DANRE	A2VCV1	30	71913	4 (1)	3 (1)	0.05	Transporter (Fragment) OS=Danio rerio GN=slc6a19a.1 PE=2 SV=1
296	126	E7F9B3_DANRE	E7F9B3	29	80365	3 (1)	2 (1)	0.04	TBC1 domain family, member 14 OS=Danio rerio GN=tbc1d14 PE=4 SV=1
297	127	A0A0R4IC11_DANRE	A0A0R4IC11	29	66529	7 (1)	7 (1)	0.05	Lysine--tRNA ligase OS=Danio rerio GN=kars PE=1 SV=1
298	128	E7F0A1_DANRE	E7F0A1	29	15275	7 (1)	4 (1)	0.22	Profilin OS=Danio rerio GN=pfn1 PE=1 SV=1
299	129	A0A0R4IUZ2_DANRE	A0A0R4IUZ2	27	57137	12 (2)	9 (2)	0.12	Aldehyde dehydrogenase 2 family (mitochondrial), tandem duplicate 1 OS=Danio rerio GN=aldh2.1 PE=1 SV=1
300	130	A0A0B4J1A8_DANRE	A0A0B4J1A8	28	73150	3 (1)	3 (1)	0.04	Ubiquitin-associated and SH3 domain-containing Bb OS=Danio rerio GN=ubash3bb PE=4 SV=1
301	131	B7ZV69_DANRE	B7ZV69	28	63796	2 (1)	2 (1)	0.05	Cystathionine beta-synthase OS=Danio rerio GN=cbsa PE=2 SV=1
302	132	MTA70_DANRE	F1R777	28	65271	6 (1)	5 (1)	0.05	N6-adenosine-methyltransferase subunit METTL3 OS=Danio rerio GN=mettl3 PE=2 SV=1
303	133	F1QL14_DANRE	F1QL14	28	133732	8 (1)	7 (1)	0.02	Integrin, alpha 11b OS=Danio rerio GN=itga11b PE=3 SV=2
304	134	Q8JFT9_DANRE	Q8JFT9	27	91998	4 (1)	4 (1)	0.04	Anion exchange protein (Fragment) OS=Danio rerio GN=slc4a1a PE=3 SV=2
305	135	F1RB69_DANRE	F1RB69	27	78312	7 (1)	4 (1)	0.04	THO complex subunit 5 homolog OS=Danio rerio GN=thoc5 PE=1 SV=1
306	136	A0A0R4IWM1_DANRE	A0A0R4IWM1	27	16534	2 (1)	2 (1)	0.2	Pantothenate kinase 4 (Fragment) OS=Danio rerio GN=pank4 PE=1 SV=1
307	137	Q7T2P2_DANRE	Q7T2P2	27	60814	6 (1)	6 (1)	0.05	T-complex protein 1 subunit gamma OS=Danio rerio GN=cct3 PE=1 SV=1
308	138	A0A0R4IPV5_DANRE	A0A0R4IPV5	27	57370	11 (1)	9 (1)	0.06	Protein disulfide-isomerase OS=Danio rerio GN=p4hb PE=1 SV=1
309	139	A0A0R4IVY4_DANRE	A0A0R4IVY4	27	54880	4 (1)	2 (1)	0.06	Suppressor of cytokine-signaling 5a OS=Danio rerio GN=socs5a PE=4 SV=1
310	140	A0A0R4IY07_DANRE	A0A0R4IY07	26	161149	8 (2)	5 (1)	0.02	Vacuolar protein sorting 8 homolog (S. cerevisiae) OS=Danio rerio GN=vps8 PE=1 SV=1
311	141	F1QFN1_DANRE	F1QFN1	26	128607	18 (1)	13 (1)	0.03	Uncharacterized protein OS=Danio rerio GN=erc1b PE=1 SV=2
312	142	E7F349_DANRE	E7F349	26	140600	6 (1)	5 (1)	0.02	BMS1 ribosome biogenesis factor OS=Danio rerio GN=bms1 PE=4 SV=2
313	143	F1QPK9_DANRE	F1QPK9	25	0	2 (1)	2 (1)	0.07	Dopamine receptor D6b OS=Danio rerio GN=drd6b PE=3 SV=2
314	144	F1QN33_DANRE	F1QN33	25	185756	12 (1)	11 (1)	0.02	Zinc finger protein 106a OS=Danio rerio GN=znf106a PE=1 SV=2
315	145	Q7SZR0_DANRE	Q7SZR0	25	54999	3 (1)	2 (1)	0.06	Ddc protein OS=Danio rerio GN=ddc PE=1 SV=1
316	146	A0A0R4IJN1_DANRE	A0A0R4IJN1	25	92102	9 (1)	8 (1)	0.04	Adaptor-related protein complex 1, gamma 1 subunit (Fragment) OS=Danio rerio GN=ap1g1 PE=1 SV=1
317	147	A2BGH6_DANRE	A2BGH6	25	98750	3 (1)	3 (1)	0.03	Poly (ADP-ribose) polymerase family, member 8 OS=Danio rerio GN=parp8 PE=4 SV=1
318	148	Q5BJA4_DANRE	Q5BJA4	25	37420	4 (1)	4 (1)	0.09	Cyclin H OS=Danio rerio GN=ccnh PE=2 SV=1
319	149	A0A1D5NSS9_DANRE	A0A1D5NSS9	25	478804	13 (1)	13 (1)	0.01	EH domain-binding protein 1-like 1a OS=Danio rerio GN=ehbp1l1a PE=4 SV=1
320	150	E7EZE2_DANRE	E7EZE2	24	91857	4 (1)	4 (1)	0.04	STT3B, subunit of the oligosaccharyltransferase complex (catalytic) OS=Danio rerio GN=stt3b PE=1 SV=1
321	151	R213B_DANRE	A0A0R4I9Y1	24	584709	15 (1)	15 (1)	0.01	E3 ubiquitin-protein ligase rnf213-beta OS=Danio rerio GN=rnf213b PE=3 SV=1
322	152	A0A0R4IZI0_DANRE	A0A0R4IZI0	24	40571	2 (1)	2 (1)	0.08	N-terminal EF-hand calcium-binding protein 1 OS=Danio rerio GN=necab1 PE=4 SV=1
323	153	A0A1D5NS30_DANRE	A0A1D5NS30	24	209129	16 (1)	14 (1)	0.02	Alpha-kinase 3b OS=Danio rerio GN=alpk3b PE=4 SV=1
324	154	Q1LY88_DANRE	Q1LY88	24	76488	5 (1)	4 (1)	0.04	Stromal interaction molecule 1a OS=Danio rerio GN=stim1a PE=1 SV=1
325	155	A0A0J9YJ57_DANRE	A0A0J9YJ57	24	100180	11 (1)	6 (1)	0.03	PTPRF-interacting protein,-binding protein 1a (liprin beta 1) OS=Danio rerio GN=ppfibp1a PE=1 SV=1
326	156	Q8JHI0_DANRE	Q8JHI0	24	32970	4 (1)	3 (1)	0.1	Solute carrier family 25 (mitochondrial carrier; adenine nucleotide translocator), member 5 OS=Danio rerio GN=slc25a5 PE=1 SV=1
327	157	A0A0G2KJM7_DANRE	A0A0G2KJM7	24	52455	4 (1)	3 (1)	0.06	LIM domain and actin-binding 1a OS=Danio rerio GN=lima1a PE=1 SV=1
328	158	PNCB_DANRE	Q6P3H4	23	60811	5 (1)	5 (1)	0.05	Nicotinate phosphoribosyltransferase OS=Danio rerio GN=naprt PE=2 SV=2
329	159	A0A0G2KYF3_DANRE	A0A0G2KYF3	23	240048	11 (1)	9 (1)	0.01	Uncharacterized protein OS=Danio rerio PE=4 SV=1
330	160	F1QS98_DANRE	F1QS98	23	96680	22 (2)	9 (1)	0.03	Discs, large homolog 3 (Drosophila) OS=Danio rerio GN=dlg3 PE=1 SV=3
331	161	B8JLW8_DANRE	B8JLW8	23	77628	6 (1)	6 (1)	0.04	Guanine monophosphate synthase OS=Danio rerio GN=gmps PE=1 SV=1
332	162	F1Q7Y1_DANRE	F1Q7Y1	23	48764	7 (2)	5 (1)	0.07	Collagen-like tail subunit (single strand of homotrimer) of asymmetric acetylcholinesterase OS=Danio rerio GN=colq PE=4 SV=2
333	163	ACB5B_DANRE	A5WV69	23	45987	2 (1)	2 (1)	0.07	Acyl-CoA-binding domain-containing protein 5-B OS=Danio rerio GN=acbd5b PE=3 SV=1
334	164	F1R1Z3_DANRE	F1R1Z3	23	92939	14 (1)	8 (1)	0.04	Rho GTPase-activating protein 12b OS=Danio rerio GN=arhgap12b PE=1 SV=1
335	165	F1RE98_DANRE	F1RE98	23	85094	3 (1)	3 (1)	0.04	Leucine-rich repeat and fibronectin type III domain-containing 5b OS=Danio rerio GN=lrfn5b PE=4 SV=1
336	166	A0A0R4IB07_DANRE	A0A0R4IB07	22	274896	14 (1)	12 (1)	0.01	Spectrin beta chain OS=Danio rerio GN=sptbn2 PE=1 SV=1
337	167	E1B2R7_DANRE	E1B2R7	22	159723	5 (2)	4 (1)	0.02	ATP-binding cassette sub-family C member 5 OS=Danio rerio GN=abcc5 PE=2 SV=1
338	168	A1L254_DANRE	A1L254	22	55584	2 (1)	2 (1)	0.06	Zgc:158653 OS=Danio rerio GN=trim62 PE=2 SV=1
339	169	PTSS2_DANRE	E7EY42	22	53764	2 (1)	2 (1)	0.06	Phosphatidylserine synthase 2 OS=Danio rerio GN=ptdss2 PE=3 SV=1
340	170	B8JKI7_DANRE	B8JKI7	22	129822	5 (1)	5 (1)	0.03	Meningioma 1b OS=Danio rerio GN=mn1b PE=4 SV=1
341	171	A0A0R4ISZ5_DANRE	A0A0R4ISZ5	21	214246	15 (1)	11 (1)	0.02	Integrin beta OS=Danio rerio GN=itgb4 PE=1 SV=1
342	172	F1Q7X5_DANRE	F1Q7X5	21	312660	27 (1)	26 (1)	0.01	Centromere protein F OS=Danio rerio GN=cenpf PE=1 SV=2
343	173	A0A1D5NSR4_DANRE	A0A1D5NSR4	21	275831	23 (1)	11 (1)	0.01	Chromodomain helicase DNA-binding protein 9 OS=Danio rerio GN=chd9 PE=1 SV=1
344	174	Q5RHV1_DANRE	Q5RHV1	21	105808	8 (1)	7 (1)	0.03	Transportin 3 OS=Danio rerio GN=tnpo3 PE=1 SV=1
345	175	NCKP1_DANRE	B0S6R1	21	130083	5 (1)	5 (1)	0.03	Nck-associated protein 1 OS=Danio rerio GN=nckap1 PE=3 SV=1
346	176	E7F4K6_DANRE	E7F4K6	21	38393	7 (1)	7 (1)	0.09	Uncharacterized protein OS=Danio rerio GN=cytip PE=4 SV=2
347	177	A0A0R4INH3_DANRE	A0A0R4INH3	21	102808	6 (1)	4 (1)	0.03	INO80 complex subunit Da OS=Danio rerio GN=ino80da PE=4 SV=1
348	178	A9XPA2_DANRE	A9XPA2	21	108075	6 (1)	5 (1)	0.03	Sodium/hydrogen exchanger OS=Danio rerio GN=slc9a5 PE=2 SV=1
349	179	Q6PFU1_DANRE	Q6PFU1	21	26921	1 (1)	1 (1)	0.12	Tetraspanin OS=Danio rerio GN=cd81a PE=1 SV=1
350	180	A0A0R4IVZ7_DANRE	A0A0R4IVZ7	20	269446	6 (1)	5 (1)	0.01	CREB-binding protein b OS=Danio rerio GN=crebbpb PE=1 SV=1
351	181	E7EYB7_DANRE	E7EYB7	20	34202	6 (1)	2 (1)	0.1	Uncharacterized protein OS=Danio rerio PE=4 SV=2
352	182	E7FA45_DANRE	E7FA45	20	96942	9 (1)	7 (1)	0.03	MICAL-like 1a OS=Danio rerio GN=micall1a PE=4 SV=1
353	183	A1L2C0_DANRE	A1L2C0	20	43798	5 (1)	2 (1)	0.08	Branched chain ketoacid dehydrogenase E1, beta polypeptide OS=Danio rerio GN=bckdhb PE=2 SV=1
354	184	A0A0R4IMQ7_DANRE	A0A0R4IMQ7	20	52415	1 (1)	1 (1)	0.06	Phosphatidate cytidylyltransferase OS=Danio rerio GN=cds1 PE=1 SV=1
355	185	A0A0R4IY58_DANRE	A0A0R4IY58	20	161364	14 (1)	7 (1)	0.02	Nuclear receptor coactivator 3 OS=Danio rerio GN=ncoa3 PE=1 SV=1
356	186	Q5TZH0_DANRE	Q5TZH0	20	124931	5 (1)	5 (1)	0.03	Glutamate receptor interacting protein 1 OS=Danio rerio GN=grip1 PE=2 SV=1
357	187	Q568B3_DANRE	Q568B3	20	49993	7 (1)	6 (1)	0.07	Septin 10 OS=Danio rerio GN=sept10 PE=1 SV=1
358	188	E7EZ34_DANRE	E7EZ34	20	31585	5 (1)	5 (1)	0.11	Myb/SANT-like DNA-binding domain-containing 1 OS=Danio rerio GN=msantd1 PE=1 SV=1
359	189	A0A0R4ILW5_DANRE	A0A0R4ILW5	20	24435	4 (1)	4 (1)	0.14	G patch domain and ankyrin repeats 1 OS=Danio rerio GN=gpank1 PE=4 SV=1
360	190	A1L230_DANRE	A1L230	19	50711	4 (1)	4 (1)	0.06	Zgc:158614 OS=Danio rerio GN=aifm4 PE=2 SV=1
361	191	X1WFP8_DANRE	X1WFP8	19	21802	2 (1)	2 (1)	0.15	Exportin 1 (CRM1 homolog, yeast) b (Fragment) OS=Danio rerio GN=xpo1b PE=1 SV=1
362	192	A0A0R4ICD4_DANRE	A0A0R4ICD4	19	19864	6 (1)	3 (1)	0.17	Mitochondrial ribosomal protein S28 OS=Danio rerio GN=mrps28 PE=1 SV=1
363	193	B8JJU5_DANRE	B8JJU5	19	74295	5 (1)	4 (1)	0.04	Tight junction-associated protein 1 (peripheral) OS=Danio rerio GN=tjap1 PE=4 SV=1
364	194	E9QIL6_DANRE	E9QIL6	19	19987	1 (1)	1 (1)	0.17	Sterile alpha motif domain-containing 10b OS=Danio rerio GN=samd10b PE=4 SV=1
365	195	NEUAA_DANRE	Q0E671	19	48824	6 (1)	5 (1)	0.07	N-acylneuraminate cytidylyltransferase A OS=Danio rerio GN=cmasa PE=1 SV=1
366	196	E7F011_DANRE	E7F011	19	257052	8 (1)	7 (1)	0.01	Upstream transcription factor family member 3 OS=Danio rerio GN=usf3 PE=4 SV=2
367	197	A0A0R4IT15_DANRE	A0A0R4IT15	19	48309	6 (1)	3 (1)	0.07	Zinc finger protein 1159 OS=Danio rerio GN=znf1159 PE=4 SV=1
368	198	F1QZ50_DANRE	F1QZ50	19	685077	49 (1)	43 (1)		AHNAK nucleoprotein OS=Danio rerio GN=ahnak PE=1 SV=2
369	199	A0A0R4IWP5_DANRE	A0A0R4IWP5	18	101994	3 (1)	3 (1)	0.03	TAO kinase 1b OS=Danio rerio GN=taok1b PE=4 SV=1
370	200	E7EZG2_DANRE	E7EZG2	18	291981	30 (1)	24 (1)	0.01	Myosin IXAa OS=Danio rerio GN=myo9aa PE=1 SV=1
371	201	Q0D296_DANRE	Q0D296	18	31030	2 (1)	1 (1)	0.11	Zgc:153371 OS=Danio rerio GN=fam84b PE=2 SV=1
372	202	F1R841_DANRE	F1R841	18	48183	2 (1)	1 (1)	0.07	Nerve growth factor receptor b OS=Danio rerio GN=ngfrb PE=4 SV=2
373	203	F1QME5_DANRE	F1QME5	18	131053	9 (1)	6 (1)	0.02	Phospholipid-transporting ATPase OS=Danio rerio GN=atp8b3 PE=3 SV=2
374	204	E7EYW7_DANRE	E7EYW7	18	57666	5 (1)	5 (1)	0.06	SWI/SNF-related, matrix-associated, actin-dependent regulator of chromatin, subfamily d, member 2 OS=Danio rerio GN=smarcd2 PE=4 SV=1
375	205	B0R0R1_DANRE	B0R0R1	18	160272	6 (1)	6 (1)	0.02	Novel protein similar to human Ras association (RalGDS/AF-6) and pleckstrin homology domains 1 (RAPH1) OS=Danio rerio GN=raph1b PE=4 SV=1
376	206	A0A0R4ICB3_DANRE	A0A0R4ICB3	18	73804	4 (1)	3 (1)	0.04	Si:ch73-132f6.5 OS=Danio rerio GN=si:ch73-132f6.5 PE=1 SV=1
377	207	A2BIB1_DANRE	A2BIB1	18	28531	1 (1)	1 (1)	0.12	Cell division cycle-associated 5 OS=Danio rerio GN=cdca5 PE=4 SV=1
378	208	B2GQ47_DANRE	B2GQ47	18	30421	1 (1)	1 (1)	0.11	Tmem56 protein OS=Danio rerio GN=tmem56b PE=2 SV=1
379	209	A0A0R4IHI0_DANRE	A0A0R4IHI0	18	126143	13 (1)	6 (1)	0.03	Uncharacterized protein OS=Danio rerio GN=atp7b PE=3 SV=1
380	210	Q7ZVT2_DANRE	Q7ZVT2	17	58591	5 (1)	5 (1)	0.06	Pyruvate kinase OS=Danio rerio GN=pkma PE=1 SV=1
381	211	I1XUS8_DANRE	I1XUS8	17	127823	9 (1)	7 (1)	0.03	DNA damage-binding protein 1 OS=Danio rerio GN=ddb1 PE=2 SV=1
382	212	A0A0R4IYJ1_DANRE	A0A0R4IYJ1	17	38558	6 (1)	4 (1)	0.09	Si:ch211-209f23.7 (Fragment) OS=Danio rerio GN=si:ch211-209f23.7 PE=4 SV=1
383	213	F1QKZ9_DANRE	F1QKZ9	17	87714	6 (1)	4 (1)	0.04	Si:dkey-235d18.5 (Fragment) OS=Danio rerio GN=si:dkey-235d18.5 PE=4 SV=2
384	214	E7F0P1_DANRE	E7F0P1	17	51646	17 (1)	5 (1)	0.06	Porcupine homolog-like OS=Danio rerio GN=porcnl PE=3 SV=1
385	215	A5XCD7_DANRE	A5XCD7	17	33988	5 (1)	3 (1)	0.1	PR domain containing 3 (Fragment) OS=Danio rerio GN=mecom PE=2 SV=1
386	216	M9MME5_DANRE	M9MME5	17	12731	5 (1)	3 (1)	0.27	Immunoglobulin heavy variable 13-2 (Fragment) OS=Danio rerio GN=ighv13-2 PE=4 SV=8
387	217	G1K2X0_DANRE	G1K2X0	17	3259516	190 (1)	145 (1)		Titin, tandem duplicate 1 OS=Danio rerio GN=ttn.1 PE=1 SV=2
388	218	Q4KM12_DANRE	Q4KM12	16	98430	3 (1)	3 (1)	0.03	Sema domain, transmembrane domain (TM), and cytoplasmic domain, (Semaphorin) 6D OS=Danio rerio GN=sema6d PE=2 SV=1
389	219	E7F2H9_DANRE	E7F2H9	16	184381	14 (1)	12 (1)	0.02	Phosphatidylinositol-3,4,5-trisphosphate-dependent Rac exchange factor 2 OS=Danio rerio GN=prex2 PE=4 SV=1
390	220	H0WFG0_DANRE	H0WFG0	16	130810	4 (1)	4 (1)	0.02	Si:dkey-21h14.8 OS=Danio rerio GN=si:dkey-21h14.8 PE=4 SV=1
391	221	F8W378_DANRE	F8W378	16	21704	6 (1)	1 (1)	0.15	Si:dkey-87o1.2 OS=Danio rerio GN=si:dkey-87o1.2 PE=1 SV=1
392	222	A0A0R4ISB9_DANRE	A0A0R4ISB9	15	133609	6 (1)	6 (1)	0.02	Zinc finger, MYND-type-containing 8 OS=Danio rerio GN=zmynd8 PE=4 SV=1
393	223	A0A0R4ITT8_DANRE	A0A0R4ITT8	15	157288	13 (1)	9 (1)	0.02	LIM domain 7a OS=Danio rerio GN=lmo7a PE=4 SV=1
394	224	F1QDM4_DANRE	F1QDM4	15	30463	11 (1)	5 (1)	0.11	Zinc finger, RAN-binding domain-containing 3 (Fragment) OS=Danio rerio GN=zranb3 PE=1 SV=1
395	225	B0QZN0_DANRE	B0QZN0	14	114302	3 (1)	3 (1)	0.03	Glutamate receptor ionotropic, delta-2 OS=Danio rerio GN=grid2 PE=3 SV=1
396	1.1	LDHA_DANRE	Q9PVK5	1894	36508	136 (87)	22 (15)	10.38	L-lactate dehydrogenase A chain OS=Danio rerio GN=ldha PE=2 SV=3
397	1.2	LDHBA_DANRE	Q9PVK4	634	36395	53 (34)	12 (6)	1.01	L-lactate dehydrogenase B-A chain OS=Danio rerio GN=ldhba PE=2 SV=4
398	2	D1GJ54_DANRE	D1GJ54	1078	102555	66 (49)	32 (25)	2.4	Actn1 isoform c (Fragment) OS=Danio rerio GN=actn1 PE=2 SV=1
399	3	A0A0R4IF54_DANRE	A0A0R4IF54	813	175415	62 (43)	35 (24)	0.77	Amylo-alpha-1, 6-glucosidase, 4-alpha-glucanotransferase a OS=Danio rerio GN=agla PE=1 SV=1
400	4.1	Q6P3L9_DANRE	Q6P3L9	610	60339	57 (33)	27 (19)	2.21	Glutamate dehydrogenase 1 OS=Danio rerio GN=glud1b PE=1 SV=1
401	4.2	A0A0R4IUG7_DANRE	A0A0R4IUG7	406	60777	40 (22)	20 (14)	1.58	Glutamate dehydrogenase 1a OS=Danio rerio GN=glud1a PE=1 SV=1
402	5	HEMO_DANRE	Q6PHG2	566	51621	51 (28)	17 (10)	2.67	Hemopexin OS=Danio rerio GN=hpx PE=2 SV=2
403	6	Q6P3G9_DANRE	Q6P3G9	534	47300	37 (25)	19 (15)	2.85	Endoplasmic reticulum protein 44 OS=Danio rerio GN=erp44 PE=1 SV=1
404	7	F1QDQ1_DANRE	F1QDQ1	532	139748	43 (24)	33 (17)	0.55	Coatomer subunit alpha OS=Danio rerio GN=copa PE=1 SV=1
405	8.1	Q66I42_DANRE	Q66I42	456	68162	61 (31)	31 (19)	2.24	Moesin a OS=Danio rerio GN=msna PE=1 SV=1
406	8.2	A8E569_DANRE	A8E569	140	52419	26 (11)	19 (10)	0.84	Ezrl protein (Fragment) OS=Danio rerio GN=ezra PE=2 SV=1
407	8.3	Q5TZG5_DANRE	Q5TZG5	89	68797	22 (9)	14 (7)	0.45	Ezrin OS=Danio rerio GN=ezrb PE=1 SV=1
408	9	UTP15_DANRE	Q7ZW33	420	57975	34 (25)	15 (14)	1.56	U3 small nucleolar RNA-associated protein 15 homolog OS=Danio rerio GN=utp15 PE=2 SV=1
409	10	Q7ZUN7_DANRE	Q7ZUN7	344	47133	39 (22)	21 (12)	1.41	Ckmt1 protein OS=Danio rerio GN=ckmt1 PE=1 SV=1
410	11	A0A0R4IBY1_DANRE	A0A0R4IBY1	317	38465	21 (14)	12 (10)	1.69	Aminocarboxymuconate semialdehyde decarboxylase OS=Danio rerio GN=acmsd PE=1 SV=1
411	12.1	F1QUN8_DANRE	F1QUN8	315	42334	25 (18)	12 (10)	1.66	Actin, alpha 1a, skeletal muscle OS=Danio rerio GN=acta1a PE=3 SV=1
412	12.2	A8WG05_DANRE	A8WG05	206	42068	21 (12)	11 (9)	0.98	Bactin2 protein OS=Danio rerio GN=actb2 PE=2 SV=1
413	13	F1QSZ2_DANRE	F1QSZ2	304	57041	22 (16)	17 (11)	1.07	Pleiotropic regulator 1 OS=Danio rerio GN=plrg1 PE=1 SV=1
414	14	MYO1C_DANRE	A5PF48	281	118902	33 (17)	20 (13)	0.59	Unconventional myosin-Ic OS=Danio rerio GN=myo1c PE=3 SV=1
415	15	Q66HW9_DANRE	Q66HW9	222	28496	12 (9)	9 (7)	1.42	Chymotrypsin-like OS=Danio rerio GN=ctrl PE=1 SV=1
416	16	Q803N7_DANRE	Q803N7	201	45693	33 (14)	18 (11)	1.65	Casein kinase 2 alpha 1 OS=Danio rerio GN=csnk2a1 PE=1 SV=1
417	17	A8WFT4_DANRE	A8WFT4	198	49557	17 (8)	10 (6)	0.47	Selenocysteine lyase OS=Danio rerio GN=scly PE=1 SV=1
418	18	A5WUR0_DANRE	A5WUR0	188	65913	27 (16)	16 (11)	0.79	Cell division cycle 40 homolog (S. cerevisiae) OS=Danio rerio GN=cdc40 PE=1 SV=1
419	19	E7FE90_DANRE	E7FE90	185	57513	22 (9)	13 (6)	0.56	Fetuin B OS=Danio rerio GN=fetub PE=1 SV=1
420	20	AOF_DANRE	Q6NSN2	153	59354	18 (7)	15 (6)	0.46	Amine oxidase [flavin-containing] OS=Danio rerio GN=mao PE=1 SV=1
421	21	A0A0R4IE72_DANRE	A0A0R4IE72	149	26209	7 (6)	5 (5)	0.82	Trypsin OS=Danio rerio GN=try PE=1 SV=1
422	22.1	F1QKU5_DANRE	F1QKU5	145	77851	19 (10)	14 (9)	0.51	Glutamine-fructose-6-phosphate transaminase 2 OS=Danio rerio GN=gfpt2 PE=1 SV=1
423	22.2	B3DIX3_DANRE	B3DIX3	142	77875	18 (10)	13 (9)	0.51	Glutamine-fructose-6-phosphate transaminase 2 OS=Danio rerio GN=gfpt2 PE=2 SV=1
424	23	A0A0R4IQS8_DANRE	A0A0R4IQS8	140	115773	21 (7)	15 (5)	0.15	Calcium-transporting ATPase OS=Danio rerio GN=atp2a2b PE=1 SV=1
425	24	E7F8Z8_DANRE	E7F8Z8	138	32515	14 (6)	8 (4)	0.63	Si:dkey-152b24.8 (Fragment) OS=Danio rerio GN=si:dkey-152b24.8 PE=4 SV=2
426	25	E9QED5_DANRE	E9QED5	136	33563	14 (10)	13 (9)	1.57	Si:dkey-30j10.5 OS=Danio rerio GN=si:dkey-30j10.5 PE=4 SV=1
427	26	Q6P3K5_DANRE	Q6P3K5	130	57792	15 (6)	12 (3)	0.32	Krt5 protein OS=Danio rerio GN=krt5 PE=2 SV=1
428	27	Q6DHM3_DANRE	Q6DHM3	128	38758	4 (3)	4 (3)	0.28	Crystallin, zeta (Quinone reductase)-like 1 OS=Danio rerio GN=cryzl1 PE=1 SV=1
429	28	B7ZUU8_DANRE	B7ZUU8	124	141282	23 (9)	14 (9)	0.23	Adaptor-related protein complex 3, delta 1 subunit OS=Danio rerio GN=ap3d1 PE=1 SV=1
430	29	A0A0R4ICK7_DANRE	A0A0R4ICK7	121	59850	22 (5)	17 (5)	0.31	Catalase OS=Danio rerio GN=cat PE=1 SV=1
431	30.1	F1QMP6_DANRE	F1QMP6	118	31761	23 (8)	14 (8)	1.22	NAD(P)(+)--arginine ADP-ribosyltransferase OS=Danio rerio PE=1 SV=2
432	30.2	F1QCL6_DANRE	F1QCL6	70	32132	15 (4)	8 (4)	0.48	NAD(P)(+)--arginine ADP-ribosyltransferase OS=Danio rerio PE=3 SV=2
433	31.1	Q9I8U7_DANRE	Q9I8U7	114	16757	11 (5)	6 (5)	1.51	Fast skeletal muscle myosin light polypeptide 3 OS=Danio rerio GN=mylz3 PE=1 SV=1
434	31.2	Q6P0G6_DANRE	Q6P0G6	45	20975	10 (3)	6 (3)	0.56	Myosin, light chain 1, alkali; skeletal, fast OS=Danio rerio GN=myl1 PE=1 SV=1
435	32.1	F1R8U0_DANRE	F1R8U0	109	47756	9 (5)	4 (3)	0.31	Keratin 94 OS=Danio rerio GN=krt94 PE=1 SV=1
436	32.2	A0A0N4SUF2_DANRE	A0A0N4SUF2	55	47036	8 (3)	7 (2)	0.15	Uncharacterized protein OS=Danio rerio GN=cki PE=1 SV=1
437	33	TPM1_DANRE	P13104	109	32760	10 (6)	10 (6)	0.79	Tropomyosin alpha-1 chain OS=Danio rerio GN=tpma PE=2 SV=1
438	34.1	A2BGP5_DANRE	A2BGP5	106	29416	8 (4)	5 (3)	0.38	Elastase 3-like OS=Danio rerio GN=ela3l PE=1 SV=1
439	34.2	B3DJ33_DANRE	B3DJ33	104	29095	7 (5)	4 (4)	0.54	Ela2l protein (Fragment) OS=Danio rerio GN=ela2l PE=2 SV=1
440	34.3	Q504D4_DANRE	Q504D4	84	21874	8 (4)	5 (3)	0.53	Ela3l protein OS=Danio rerio GN=ela3l PE=2 SV=1
441	35	Q6P3J5_DANRE	Q6P3J5	102	96463	13 (4)	13 (4)	0.14	Eukaryotic translation elongation factor 2 OS=Danio rerio GN=eef2b PE=1 SV=1
442	36	Q6NYH5_DANRE	Q6NYH5	102	35607	14 (5)	9 (5)	0.56	Sodium/potassium-transporting ATPase subunit beta OS=Danio rerio GN=atp1b1a PE=2 SV=1
443	37	A0A0R4IGI1_DANRE	A0A0R4IGI1	102	36305	5 (2)	4 (2)	0.19	Glyceraldehyde-3-phosphate dehydrogenase OS=Danio rerio GN=gapdh PE=1 SV=1
444	38	O93409_DANRE	O93409	101	18967	9 (6)	5 (4)	1.26	Mylz2 protein OS=Danio rerio GN=mylpfa PE=1 SV=1
445	39	HS90B_DANRE	O57521	100	83704	19 (7)	15 (6)	0.31	Heat shock protein HSP 90-beta OS=Danio rerio GN=hsp90ab1 PE=1 SV=2
446	40	F1QBX6_DANRE	F1QBX6	99	75945	9 (3)	9 (3)	0.14	Solute carrier family 5 (sodium/glucose cotransporter), member 1 OS=Danio rerio GN=slc5a1 PE=3 SV=1
447	41	F1Q668_DANRE	F1Q668	96	54500	8 (4)	7 (4)	0.26	O-phosphoseryl-tRNA(Sec) selenium transferase OS=Danio rerio GN=sepsecs PE=1 SV=1
448	42	Q6AZC0_DANRE	Q6AZC0	92	29302	7 (3)	5 (2)	0.38	Zgc:92041 OS=Danio rerio GN=zgc:92041 PE=1 SV=1
449	43	F1QFX9_DANRE	F1QFX9	89	28854	4 (2)	3 (1)	0.12	Chymotrypsinogen B1 OS=Danio rerio GN=ctrb1 PE=1 SV=1
450	44	X1WF30_DANRE	X1WF30	86	51291	15 (6)	10 (5)	0.37	tRNA methyltransferase 61B OS=Danio rerio GN=trmt61b PE=4 SV=1
451	45	Q1LYD7_DANRE	Q1LYD7	85	90744	4 (2)	4 (2)	0.07	AMP deaminase OS=Danio rerio GN=ampd3b PE=1 SV=1
452	46	A0A0R4IXW8_DANRE	A0A0R4IXW8	83	31348	5 (3)	5 (3)	0.35	Capping protein (actin filament) muscle Z-line, beta OS=Danio rerio GN=capzb PE=1 SV=1
453	47	Q804G7_DANRE	Q804G7	82	35953	5 (3)	5 (3)	0.3	Annexin OS=Danio rerio GN=anxa4 PE=1 SV=1
454	48	E7FD91_DANRE	E7FD91	78	54275	16 (4)	10 (4)	0.27	DEAD (Asp-Glu-Ala-Asp) box helicase 6 OS=Danio rerio GN=ddx6 PE=1 SV=2
455	49	Q08BA1_DANRE	Q08BA1	77	59878	8 (1)	7 (1)	0.05	ATP synthase subunit alpha OS=Danio rerio GN=atp5a1 PE=1 SV=1
456	50.1	A0A0R4IDW8_DANRE	A0A0R4IDW8	77	138254	10 (4)	9 (3)	0.1	Si:dkey-193i10.4 OS=Danio rerio GN=si:dkey-193i10.4 PE=4 SV=1
457	50.2	A0A0G2KGY3_DANRE	A0A0G2KGY3	66	118790	8 (4)	7 (3)	0.11	Uncharacterized protein OS=Danio rerio PE=4 SV=1
458	50.3	A0A0N4SU72_DANRE	A0A0N4SU72	48	113726	9 (2)	8 (2)	0.06	Si:ch73-236c18.6 OS=Danio rerio GN=si:ch73-236c18.6 PE=4 SV=1
459	51	F1R6R2_DANRE	F1R6R2	77	29538	8 (5)	6 (3)	0.71	Si:ch211-270n8.1 (Fragment) OS=Danio rerio GN=si:ch211-270n8.1 PE=1 SV=1
460	52	A0A0R4IC11_DANRE	A0A0R4IC11	76	66529	21 (10)	16 (8)	0.54	Lysine--tRNA ligase OS=Danio rerio GN=kars PE=1 SV=1
461	53	ERLN1_DANRE	Q58EG2	75	38466	3 (2)	3 (2)	0.18	Erlin-1 OS=Danio rerio GN=erlin1 PE=2 SV=1
462	54	F6NHV1_DANRE	F6NHV1	73	71694	15 (5)	11 (4)	0.25	Myxovirus (influenza virus) resistance G (Fragment) OS=Danio rerio GN=mxg PE=3 SV=1
463	55	E7F9M7_DANRE	E7F9M7	72	85192	16 (5)	12 (4)	0.21	Si:ch73-18b11.1 OS=Danio rerio GN=si:ch73-18b11.1 PE=1 SV=2
464	56	E7FAD0_DANRE	E7FAD0	71	222587	13 (2)	12 (2)	0.03	Myosin, heavy polypeptide 1.1, skeletal muscle OS=Danio rerio GN=myhz1.1 PE=1 SV=2
465	57	Q6NY25_DANRE	Q6NY25	70	67126	15 (7)	11 (7)	0.4	WD repeat domain 1 OS=Danio rerio GN=wdr1 PE=2 SV=1
466	58	A0A0R4ILM0_DANRE	A0A0R4ILM0	70	52513	4 (3)	3 (3)	0.2	Si:ch211-194m7.8 OS=Danio rerio GN=si:ch211-194m7.8 PE=1 SV=1
467	59	F1QYN0_DANRE	F1QYN0	68	183609	22 (5)	22 (5)	0.09	Uncharacterized protein OS=Danio rerio GN=c3a.4 PE=1 SV=2
468	60	E7FC16_DANRE	E7FC16	68	78908	4 (3)	3 (2)	0.13	Uncharacterized protein OS=Danio rerio PE=4 SV=2
469	61	A0A0R4INT8_DANRE	A0A0R4INT8	67	62497	9 (3)	7 (2)	0.17	Thyroid hormone receptor interactor 10a OS=Danio rerio GN=trip10a PE=4 SV=1
470	62	F1QT07_DANRE	F1QT07	67	171875	22 (5)	18 (5)	0.1	DNA (cytosine-5-)-methyltransferase 1 OS=Danio rerio GN=dnmt1 PE=1 SV=2
471	63	F1RE17_DANRE	F1RE17	65	86722	11 (3)	10 (3)	0.12	Acyl-CoA dehydrogenase family, member 11 OS=Danio rerio GN=acad11 PE=1 SV=1
472	64	F1QX26_DANRE	F1QX26	65	35164	5 (2)	5 (2)	0.2	Galectin OS=Danio rerio GN=lgals9l1 PE=1 SV=1
473	65	E7FF41_DANRE	E7FF41	63	51845	4 (1)	4 (1)	0.06	Alpha-2-HS-glycoprotein 1 OS=Danio rerio GN=ahsg1 PE=1 SV=1
474	66	B0S754_DANRE	B0S754	62	245314	15 (3)	14 (3)	0.04	Small nuclear ribonucleoprotein 200 (U5) OS=Danio rerio GN=snrnp200 PE=1 SV=1
475	67	E7F9N7_DANRE	E7F9N7	60	524948	26 (4)	26 (4)	0.03	Uncharacterized protein OS=Danio rerio PE=1 SV=1
476	68	F1QEB4_DANRE	F1QEB4	60	80074	8 (3)	8 (3)	0.13	FACT complex subunit SSRP1 OS=Danio rerio GN=ssrp1a PE=1 SV=1
477	69	MAGT1_DANRE	Q7ZV50	59	37683	2 (1)	2 (1)	0.09	Magnesium transporter protein 1 OS=Danio rerio GN=magt1 PE=1 SV=1
478	70	F1RCT3_DANRE	F1RCT3	59	34394	5 (3)	3 (2)	0.2	Zgc:194686 OS=Danio rerio GN=zgc:194686 PE=4 SV=1
479	71	A0A0R4IYA2_DANRE	A0A0R4IYA2	59	68837	11 (5)	11 (5)	0.26	Twinfilin actin-binding protein 2a OS=Danio rerio GN=twf2a PE=4 SV=1
480	72	S61A1_DANRE	Q90ZM2	59	52720	6 (2)	6 (2)	0.13	Protein transport protein Sec61 subunit alpha-like 1 OS=Danio rerio GN=sec61al1 PE=2 SV=3
481	73.1	A0A1D5NS25_DANRE	A0A1D5NS25	58	27951	4 (3)	3 (2)	0.4	Troponin T type 3b (skeletal, fast) (Fragment) OS=Danio rerio GN=tnnt3b PE=1 SV=1
482	73.2	A0A0R4ITN1_DANRE	A0A0R4ITN1	23	28076	5 (2)	4 (2)	0.25	Troponin T type 3a (skeletal, fast) OS=Danio rerio GN=tnnt3a PE=1 SV=1
483	74	A0A0R4IAW4_DANRE	A0A0R4IAW4	58	99888	10 (4)	7 (4)	0.14	Granulin a OS=Danio rerio GN=grna PE=1 SV=1
484	75	F2WZ26_DANRE	F2WZ26	57	35224	9 (2)	6 (2)	0.2	Gig2-like protein DreA OS=Danio rerio PE=2 SV=1
485	76	R4GEC2_DANRE	R4GEC2	56	64653	12 (2)	8 (2)	0.1	Apobec1 complementation factor OS=Danio rerio GN=a1cf PE=1 SV=1
486	77	B2GQL2_DANRE	B2GQL2	56	42898	5 (2)	5 (2)	0.16	Slc30a7 protein OS=Danio rerio GN=slc30a7 PE=2 SV=1
487	78	Q803T5_DANRE	Q803T5	56	48504	6 (3)	5 (3)	0.22	Adenosylhomocysteinase OS=Danio rerio GN=ahcy PE=1 SV=1
488	79	B2GQM3_DANRE	B2GQM3	55	84043	10 (3)	8 (3)	0.12	Nol10 protein OS=Danio rerio GN=nol10 PE=2 SV=1
489	80	Q5TZ29_DANRE	Q5TZ29	55	413929	34 (3)	26 (3)	0.02	Apolipoprotein Bb, tandem duplicate 1 OS=Danio rerio GN=apobb.1 PE=1 SV=1
490	81	A0A0R4J8E6_DANRE	A0A0R4J8E6	55	275511	27 (4)	22 (4)	0.05	Pre-mRNA-processing factor 8 OS=Danio rerio GN=prpf8 PE=1 SV=1
491	82	E7EZJ2_DANRE	E7EZJ2	54	192328	4 (1)	4 (1)	0.02	Uncharacterized protein OS=Danio rerio GN=zmp:0000000846 PE=4 SV=2
492	83	Q6NZS0_DANRE	Q6NZS0	54	47284	5 (3)	5 (3)	0.22	Cpa5 protein (Fragment) OS=Danio rerio GN=cpa5 PE=2 SV=1
493	84	E7F5P7_DANRE	E7F5P7	53	65388	10 (1)	7 (1)	0.05	Gig2-like protein DreE OS=Danio rerio GN=gig2e PE=1 SV=2
494	85	F1Q6P3_DANRE	F1Q6P3	53	108595	9 (1)	8 (1)	0.03	Collagen, type VI, alpha 1 OS=Danio rerio GN=col6a1 PE=1 SV=2
495	86	FERM2_DANRE	F1Q8X5	52	79053	8 (1)	5 (1)	0.04	Fermitin family homolog 2 OS=Danio rerio GN=fermt2 PE=2 SV=1
496	87	A0A0R4IRX7_DANRE	A0A0R4IRX7	51	71446	11 (3)	9 (3)	0.14	Coronin OS=Danio rerio GN=coro2a PE=3 SV=1
497	88	ILF2_DANRE	Q6NZ06	51	43110	4 (2)	4 (2)	0.16	Interleukin enhancer-binding factor 2 homolog OS=Danio rerio GN=ilf2 PE=2 SV=1
498	89	F1R3Q7_DANRE	F1R3Q7	49	52806	8 (3)	5 (2)	0.2	Ribosomal RNA-processing 9, small subunit (SSU) processome component, homolog (yeast) OS=Danio rerio GN=rrp9 PE=1 SV=1
499	90	Q8JHI0_DANRE	Q8JHI0	49	32970	6 (2)	5 (1)	0.21	Solute carrier family 25 (mitochondrial carrier; adenine nucleotide translocator), member 5 OS=Danio rerio GN=slc25a5 PE=1 SV=1
500	91	A2BG03_DANRE	A2BG03	49	136985	4 (2)	3 (1)	0.02	Homeodomain-interacting protein kinase 3a OS=Danio rerio GN=hipk3a PE=4 SV=3
501	92	A0A0R4IR75_DANRE	A0A0R4IR75	48	80664	5 (1)	5 (1)	0.04	STT3A, subunit of the oligosaccharyltransferase complex (catalytic) OS=Danio rerio GN=stt3a PE=1 SV=1
502	93	F1QKC0_DANRE	F1QKC0	48	58105	11 (3)	8 (3)	0.18	Smu-1 suppressor of mec-8 and unc-52 homolog a (C. elegans) OS=Danio rerio GN=smu1a PE=1 SV=1
503	94	E7EXU6_DANRE	E7EXU6	47	58404	4 (2)	4 (2)	0.12	Solute carrier family 7 (amino acid transporter light chain, L system), member 8a OS=Danio rerio GN=slc7a8b PE=4 SV=1
504	95	F1Q4M5_DANRE	F1Q4M5	46	57558	7 (1)	7 (1)	0.06	Cytochrome P450, family 2, subfamily AD, polypeptide 3 OS=Danio rerio GN=cyp2ad3 PE=1 SV=2
505	96	F1QK59_DANRE	F1QK59	46	54225	6 (1)	6 (1)	0.06	Desmin b OS=Danio rerio GN=desmb PE=3 SV=1
506	97	B3DFS9_DANRE	B3DFS9	46	228514	20 (3)	15 (3)	0.04	Myosin, heavy chain 11a, smooth muscle OS=Danio rerio GN=myh11a PE=1 SV=1
507	98	E7EYN3_DANRE	E7EYN3	46	27900	2 (1)	2 (1)	0.12	Si:dkeyp-73b11.8 (Fragment) OS=Danio rerio GN=si:dkeyp-73b11.8 PE=4 SV=2
508	99	MTP_DANRE	A0A0R4IVV0	45	97724	11 (3)	10 (3)	0.1	Microsomal triglyceride transfer protein large subunit OS=Danio rerio GN=mttp PE=1 SV=1
509	100	Q3B7P7_DANRE	Q3B7P7	45	15032	5 (3)	5 (3)	0.85	Ubiquitin A-52 residue ribosomal protein fusion product 1 OS=Danio rerio GN=uba52 PE=2 SV=1
510	101	R4GEQ7_DANRE	R4GEQ7	45	28002	2 (1)	2 (1)	0.12	Si:zfos-2330d3.8 OS=Danio rerio GN=si:zfos-2330d3.8 PE=1 SV=1
511	102	F1R9L8_DANRE	F1R9L8	45	48593	3 (1)	3 (1)	0.07	Zgc:154075 OS=Danio rerio GN=zgc:154075 PE=1 SV=1
512	103	F1QS98_DANRE	F1QS98	44	96680	13 (4)	3 (1)	0.03	Discs, large homolog 3 (Drosophila) OS=Danio rerio GN=dlg3 PE=1 SV=3
513	104	A0A0R4IZV4_DANRE	A0A0R4IZV4	44	46100	1 (1)	1 (1)	0.07	Alanyl-tRNA-editing protein Aarsd1 OS=Danio rerio GN=aarsd1 PE=1 SV=1
514	105	F1QD43_DANRE	F1QD43	43	27901	11 (1)	10 (1)	0.12	Si:ch211-150d5.3 (Fragment) OS=Danio rerio GN=si:ch211-150d5.3 PE=1 SV=1
515	106	X1WF94_DANRE	X1WF94	43	48206	4 (1)	4 (1)	0.07	Serpin peptidase inhibitor, clade A (alpha-1 antiproteinase, antitrypsin), member 1 OS=Danio rerio GN=serpina1 PE=1 SV=2
516	107	Q7T334_DANRE	Q7T334	43	35797	5 (1)	5 (1)	0.09	Malate dehydrogenase OS=Danio rerio GN=mdh2 PE=1 SV=1
517	108	Q7T3G4_DANRE	Q7T3G4	42	28977	2 (1)	2 (1)	0.11	Phosphoglycerate mutase OS=Danio rerio GN=pgam2 PE=1 SV=1
518	109	F1R444_DANRE	F1R444	42	77421	7 (1)	6 (1)	0.04	Protein kinase C OS=Danio rerio GN=prkca PE=1 SV=1
519	110	A0A0R4IRA5_DANRE	A0A0R4IRA5	42	41328	8 (3)	5 (2)	0.17	DnaJ (Hsp40) homolog, subfamily B, member 11 OS=Danio rerio GN=dnajb11 PE=1 SV=1
520	111	A0A0R4ILW9_DANRE	A0A0R4ILW9	42	87667	3 (1)	3 (1)	0.04	Sec23 homolog B, COPII coat complex component OS=Danio rerio GN=sec23b PE=1 SV=1
521	112	F1QCB3_DANRE	F1QCB3	42	67386	4 (1)	4 (1)	0.05	Solute carrier family 43 (amino acid system L transporter), member 2b OS=Danio rerio GN=slc43a2b PE=4 SV=2
522	113	F1QUM4_DANRE	F1QUM4	41	60836	6 (1)	5 (1)	0.05	24-dehydrocholesterol reductase OS=Danio rerio GN=dhcr24 PE=4 SV=1
523	114	B0S603_DANRE	B0S603	41	47392	3 (1)	3 (1)	0.07	Casein kinase 1, gamma 2b OS=Danio rerio GN=csnk1g2b PE=1 SV=1
524	115	F1R881_DANRE	F1R881	41	140501	16 (1)	14 (1)	0.02	SKI2 homolog, superkiller viralicidic activity 2-like OS=Danio rerio GN=skiv2l PE=1 SV=1
525	116	A0A0J9YJL9_DANRE	A0A0J9YJL9	41	96056	9 (2)	8 (2)	0.07	AMP deaminase OS=Danio rerio GN=ampd2a PE=3 SV=1
526	117	F6NHI0_DANRE	F6NHI0	41	60056	3 (1)	3 (1)	0.05	Glucose-6-phosphate 1-dehydrogenase OS=Danio rerio GN=g6pd PE=1 SV=1
527	118	F1R047_DANRE	F1R047	41	85225	8 (1)	6 (1)	0.04	ATP-dependent 6-phosphofructokinase OS=Danio rerio GN=pfkmb PE=1 SV=1
528	119.1	A2BG87_DANRE	A2BG87	40	145395	20 (4)	14 (3)	0.09	Misshapen-like kinase 1 OS=Danio rerio GN=mink1 PE=1 SV=1
529	119.2	F1QQG8_DANRE	F1QQG8	38	151574	16 (4)	12 (3)	0.09	TRAF2 and NCK-interacting kinase b OS=Danio rerio GN=tnikb PE=1 SV=2
530	120	F1Q5B6_DANRE	F1Q5B6	40	106781	5 (2)	5 (2)	0.06	Cbl proto-oncogene B, E3 ubiquitin protein ligase OS=Danio rerio GN=cblb PE=4 SV=1
531	121	A0A0G2L8S7_DANRE	A0A0G2L8S7	40	171484	4 (1)	3 (1)	0.02	Uncharacterized protein OS=Danio rerio PE=1 SV=1
532	122	Q5BJJ2_DANRE	Q5BJJ2	40	46625	6 (1)	6 (1)	0.07	Ribosomal protein L3 OS=Danio rerio GN=rpl3 PE=1 SV=1
533	123	B0R171_DANRE	B0R171	39	106082	10 (4)	10 (4)	0.13	Coatomer subunit beta' OS=Danio rerio GN=copb2 PE=1 SV=1
534	124	F1QRH4_DANRE	F1QRH4	39	66493	9 (2)	8 (2)	0.1	WD repeat domain 46 OS=Danio rerio GN=wdr46 PE=1 SV=2
535	125	BI2L2_DANRE	Q1LWE6	39	57610	3 (1)	3 (1)	0.06	Brain-specific angiogenesis inhibitor 1-associated protein 2-like protein 2 OS=Danio rerio GN=baiap2l2 PE=3 SV=1
536	126	F1RDQ9_DANRE	F1RDQ9	39	34298	3 (1)	3 (1)	0.1	Cathepsin Z OS=Danio rerio GN=ctsz PE=1 SV=1
537	127	CK054_DANRE	Q6NWE0	38	35729	5 (1)	5 (1)	0.09	Ester hydrolase C11orf54 homolog OS=Danio rerio GN=zgc:85789 PE=2 SV=1
538	128	Q4V994_DANRE	Q4V994	38	85918	4 (2)	4 (2)	0.08	Slc30a5 protein OS=Danio rerio GN=slc30a5 PE=2 SV=1
539	129	A5WWJ0_DANRE	A5WWJ0	38	58331	4 (1)	4 (1)	0.06	Uncharacterized protein OS=Danio rerio GN=cyp46a1.1 PE=1 SV=1
540	130	A9CP01_DANRE	A9CP01	37	67530	3 (1)	3 (1)	0.05	Kelch-like ECH-associated protein 1b OS=Danio rerio GN=keap1b PE=2 SV=1
541	131	Q6AXL6_DANRE	Q6AXL6	37	46120	6 (1)	6 (1)	0.07	Zgc:100970 OS=Danio rerio GN=mrps27 PE=2 SV=1
542	132	BOP1_DANRE	A0JMQ0	36	89051	10 (1)	9 (1)	0.04	Ribosome biogenesis protein bop1 OS=Danio rerio GN=bop1 PE=2 SV=1
543	133	X1WH60_DANRE	X1WH60	36	13678	7 (1)	7 (1)	0.25	Histone H2B (Fragment) OS=Danio rerio GN=si:dkey-108k21.11 PE=3 SV=1
544	134	A0JMP5_DANRE	A0JMP5	36	85868	6 (1)	6 (1)	0.04	Amine oxidase OS=Danio rerio GN=aoc1 PE=2 SV=1
545	135	Q6DRI2_DANRE	Q6DRI2	36	193578	10 (1)	9 (1)	0.02	Clathrin heavy chain OS=Danio rerio GN=cltca PE=2 SV=1
546	136	I3ISZ9_DANRE	I3ISZ9	35	65340	5 (1)	4 (1)	0.05	Si:dkey-260c8.8 OS=Danio rerio GN=si:dkey-260c8.8 PE=4 SV=1
547	137	A0A0R4IHW3_DANRE	A0A0R4IHW3	35	116025	8 (1)	5 (1)	0.03	E3 ubiquitin-protein ligase mib1 OS=Danio rerio GN=mib1 PE=1 SV=2
548	138	E7FE23_DANRE	E7FE23	35	80299	8 (1)	5 (1)	0.04	RUN and FYVE domain-containing 1 OS=Danio rerio GN=rufy1 PE=1 SV=1
549	139	F1QH67_DANRE	F1QH67	35	33653	3 (1)	3 (1)	0.1	Uncharacterized protein OS=Danio rerio PE=4 SV=2
550	140	Q7M569_DANRE	Q7M569	35	42291	6 (2)	5 (2)	0.16	Glutamine synthetase OS=Danio rerio GN=glula PE=2 SV=1
551	141	A0A0R4IUR8_DANRE	A0A0R4IUR8	35	168614	9 (2)	8 (2)	0.04	Golgin A3 OS=Danio rerio GN=golga3 PE=1 SV=1
552	142	A0A0R4IUZ2_DANRE	A0A0R4IUZ2	35	57137	6 (1)	5 (1)	0.06	Aldehyde dehydrogenase 2 family (mitochondrial), tandem duplicate 1 OS=Danio rerio GN=aldh2.1 PE=1 SV=1
553	143	F1RA32_DANRE	F1RA32	34	24214	2 (1)	2 (1)	0.14	Ependymin-like 1 OS=Danio rerio GN=epdl1 PE=1 SV=2
554	144	SDHA_DANRE	Q7ZVF3	34	73058	11 (1)	10 (1)	0.04	Succinate dehydrogenase [ubiquinone] flavoprotein subunit, mitochondrial OS=Danio rerio GN=sdha PE=2 SV=2
555	145	I3IT60_DANRE	I3IT60	34	17989	1 (1)	1 (1)	0.19	Granulin 2 OS=Danio rerio GN=grn2 PE=4 SV=1
556	146	Q6PFN9_DANRE	Q6PFN9	34	110550	7 (1)	4 (1)	0.03	Glycine dehydrogenase (Decarboxylating) OS=Danio rerio GN=gldc PE=2 SV=1
557	147	E9QC76_DANRE	E9QC76	34	98218	9 (2)	8 (2)	0.07	Uncharacterized protein OS=Danio rerio PE=4 SV=2
558	148	F1QWC8_DANRE	F1QWC8	33	10764	3 (1)	3 (1)	0.32	Si:ch1073-110a20.7 (Fragment) OS=Danio rerio GN=si:ch1073-110a20.7 PE=4 SV=2
559	149	E7FEJ8_DANRE	E7FEJ8	33	57544	6 (1)	4 (1)	0.06	Cytochrome P450, family 2, subfamily P, polypeptide 9 OS=Danio rerio GN=cyp2p9 PE=3 SV=1
560	150	A0A0R4IG00_DANRE	A0A0R4IG00	33	44645	4 (1)	3 (1)	0.07	S-adenosylmethionine synthase OS=Danio rerio GN=mat2aa PE=1 SV=1
561	151	Q0P4C9_DANRE	Q0P4C9	33	27982	2 (2)	1 (1)	0.25	Zgc:153124 OS=Danio rerio GN=tmem86b PE=2 SV=1
562	152	F1RCW3_DANRE	F1RCW3	32	66081	4 (1)	4 (1)	0.05	Uncharacterized protein OS=Danio rerio GN=faah PE=1 SV=1
563	153	A0A0G2KDX7_DANRE	A0A0G2KDX7	32	49025	4 (1)	4 (1)	0.07	Uncharacterized protein OS=Danio rerio GN=LOC100333266 PE=4 SV=1
564	154	A8E7H0_DANRE	A8E7H0	32	38790	3 (1)	3 (1)	0.09	Si:ch211-117n7.6 OS=Danio rerio GN=si:ch211-117n7.6 PE=1 SV=1
565	155	F1QKG5_DANRE	F1QKG5	31	56082	8 (3)	8 (3)	0.19	7-dehydrocholesterol reductase OS=Danio rerio GN=dhcr7 PE=4 SV=1
566	156	Q6IQK7_DANRE	Q6IQK7	31	20307	6 (1)	4 (1)	0.17	Dehydrogenase/reductase (SDR family) member 11b OS=Danio rerio GN=dhrs11b PE=2 SV=1
567	157	Q1ECW0_DANRE	Q1ECW0	31	71002	4 (2)	4 (2)	0.09	LOC100004228 protein (Fragment) OS=Danio rerio GN=slc27a2b PE=2 SV=1
568	158	F1R535_DANRE	F1R535	31	150515	8 (1)	6 (1)	0.02	Membrane-associated guanylate kinase, WW and PDZ domain-containing 1a (Fragment) OS=Danio rerio GN=magi1a PE=1 SV=1
569	159	E7EYG1_DANRE	E7EYG1	30	695598	46 (1)	35 (1)		Obscurin, cytoskeletal calmodulin and titin-interacting RhoGEF b OS=Danio rerio GN=obscnb PE=1 SV=2
570	160	A9C3P6_DANRE	A9C3P6	30	33523	5 (1)	4 (1)	0.1	N-acetylneuraminate pyruvate lyase (Dihydrodipicolinate synthase) OS=Danio rerio GN=npl PE=3 SV=1
571	161	A0A0R4IWU3_DANRE	A0A0R4IWU3	30	57585	6 (2)	6 (2)	0.12	UTP18 small subunit (SSU) processome component OS=Danio rerio GN=utp18 PE=1 SV=1
572	162	A0A0R4IA56_DANRE	A0A0R4IA56	30	43239	6 (2)	5 (2)	0.16	Creatine kinase, muscle b OS=Danio rerio GN=ckmb PE=1 SV=1
573	163	B8A562_DANRE	B8A562	30	52494	6 (1)	6 (1)	0.06	F-box and WD repeat domain-containing 2 OS=Danio rerio GN=fbxw2 PE=4 SV=1
574	164	A0A0R4IHM4_DANRE	A0A0R4IHM4	30	34433	4 (1)	1 (1)	0.1	NADH-cytochrome b5 reductase OS=Danio rerio GN=cyb5r3 PE=1 SV=1
575	165	A7MC30_DANRE	A7MC30	30	48279	2 (1)	2 (1)	0.07	Tpsn protein OS=Danio rerio GN=tapbp.1 PE=2 SV=1
576	166	F1Q7A3_DANRE	F1Q7A3	30	124482	11 (2)	8 (2)	0.05	Phosphoinositide phospholipase C (Fragment) OS=Danio rerio GN=plcl1 PE=1 SV=2
577	167	F1R894_DANRE	F1R894	30	27060	7 (2)	4 (2)	0.26	Trypsinogen 1a OS=Danio rerio GN=prss59.1 PE=2 SV=1
578	168	Q7SZ49_DANRE	Q7SZ49	30	34105	2 (1)	2 (1)	0.1	Short chain dehydrogenase/reductase family 16C, member 5 OS=Danio rerio GN=sdr16c5b PE=1 SV=1
579	169	A0A0R4IC34_DANRE	A0A0R4IC34	29	2163	4 (1)	4 (1)	1.93	Si:dkey-161l11.61 (Fragment) OS=Danio rerio GN=si:dkey-161l11.61 PE=4 SV=1
580	170	Q7ZVL7_DANRE	Q7ZVL7	29	103466	7 (1)	7 (1)	0.03	Hexokinase 2 OS=Danio rerio GN=hk2 PE=2 SV=1
581	171	A0A0R4IVJ6_DANRE	A0A0R4IVJ6	29	70854	5 (1)	4 (1)	0.05	Si:dkey-121j17.5 OS=Danio rerio GN=si:dkey-121j17.5 PE=4 SV=1
582	172	CAF17_DANRE	B8JMH0	29	39363	3 (1)	3 (1)	0.08	Putative transferase CAF17 homolog, mitochondrial OS=Danio rerio GN=iba57 PE=3 SV=1
583	173	D3XD48_DANRE	D3XD48	28	59041	9 (1)	9 (1)	0.06	UDP-glucuronosyltransferase OS=Danio rerio GN=ugt1a2 PE=2 SV=1
584	174	F1QFQ3_DANRE	F1QFQ3	28	77600	2 (1)	1 (1)	0.04	ADAMTS-like 7 (Fragment) OS=Danio rerio GN=adamtsl7 PE=4 SV=1
585	175	A7MD63_DANRE	A7MD63	28	90178	4 (1)	3 (1)	0.04	Zp3a.2 protein OS=Danio rerio GN=zp3a.2 PE=2 SV=1
586	176	Q6TLG8_DANRE	Q6TLG8	28	27033	4 (1)	3 (1)	0.12	Ribosomal protein S3 OS=Danio rerio GN=rps3 PE=1 SV=1
587	177	MICA1_DANRE	E7F9T0	28	139132	5 (1)	5 (1)	0.02	[F-actin]-methionine sulfoxide oxidase mical1 OS=Danio rerio GN=mical1 PE=3 SV=1
588	178	Q5RH26_DANRE	Q5RH26	28	32299	5 (1)	4 (1)	0.1	ATP synthase subunit gamma OS=Danio rerio GN=atp5c1 PE=1 SV=1
589	179	E7F712_DANRE	E7F712	28	147872	8 (1)	7 (1)	0.02	Diphosphoinositol pentakisphosphate kinase 2 OS=Danio rerio GN=ppip5k2 PE=3 SV=2
590	180	F1Q7L0_DANRE	F1Q7L0	28	149939	12 (2)	11 (2)	0.04	Vitellogenin 4 (Fragment) OS=Danio rerio GN=vtg4 PE=1 SV=1
591	181	E7FDX9_DANRE	E7FDX9	28	231376	4 (1)	4 (1)	0.01	Kinesin family member 26Ba OS=Danio rerio GN=kif26ba PE=3 SV=1
592	182	A0A0R4ILW8_DANRE	A0A0R4ILW8	27	40828	3 (1)	3 (1)	0.08	Geranylgeranyl diphosphate synthase 1 OS=Danio rerio GN=ggps1 PE=1 SV=1
593	183	A0A0R4IVY4_DANRE	A0A0R4IVY4	27	54880	4 (1)	3 (1)	0.06	Suppressor of cytokine-signaling 5a OS=Danio rerio GN=socs5a PE=4 SV=1
594	184	Q803B0_DANRE	Q803B0	27	61386	10 (1)	9 (1)	0.05	Heat shock 60 protein 1 OS=Danio rerio GN=hspd1 PE=1 SV=1
595	185	F1QLR7_DANRE	F1QLR7	27	156424	9 (1)	7 (1)	0.02	MET proto-oncogene, receptor tyrosine kinase OS=Danio rerio GN=met PE=3 SV=1
596	186	F1QF18_DANRE	F1QF18	27	63595	1 (1)	1 (1)	0.05	DDB1 and CUL4-associated factor 8 (Fragment) OS=Danio rerio GN=dcaf8 PE=1 SV=1
597	187	Q6NWC3_DANRE	Q6NWC3	27	30556	3 (1)	3 (1)	0.11	Ribosomal protein S2 OS=Danio rerio GN=rps2 PE=1 SV=1
598	188	E7FA45_DANRE	E7FA45	27	96942	11 (1)	5 (1)	0.03	MICAL-like 1a OS=Danio rerio GN=micall1a PE=4 SV=1
599	189	F6PEW1_DANRE	F6PEW1	26	82276	9 (2)	7 (1)	0.04	Nuclear receptor subfamily 3, group C, member 1 (glucocorticoid receptor) (Fragment) OS=Danio rerio GN=nr3c1 PE=3 SV=1
600	190	F1RAK0_DANRE	F1RAK0	26	75968	5 (1)	5 (1)	0.04	Acyl-CoA synthetase long-chain family member 5 OS=Danio rerio GN=acsl5 PE=1 SV=1
601	191	A0A0R4IW13_DANRE	A0A0R4IW13	26	90320	5 (1)	4 (1)	0.04	Zgc:136908 OS=Danio rerio GN=zgc:136908 PE=1 SV=1
602	192	F1R279_DANRE	F1R279	26	18725	4 (1)	3 (1)	0.18	Eukaryotic translation initiation factor 3 subunit E-A (Fragment) OS=Danio rerio GN=eif3ea PE=1 SV=1
603	193	COPB_DANRE	Q66HV4	26	108047	7 (1)	7 (1)	0.03	Coatomer subunit beta OS=Danio rerio GN=copb1 PE=2 SV=1
604	194	RS4X_DANRE	Q642H9	25	29897	4 (1)	3 (1)	0.11	40S ribosomal protein S4, X isoform OS=Danio rerio GN=rps4x PE=2 SV=3
605	195	F1QAK5_DANRE	F1QAK5	25	65683	2 (1)	2 (1)	0.05	5'-nucleotidase, cytosolic IIb OS=Danio rerio GN=nt5c2b PE=4 SV=1
606	196	A0A0R4IQ31_DANRE	A0A0R4IQ31	25	66078	7 (1)	7 (1)	0.05	V-rel avian reticuloendotheliosis viral oncogene homolog A OS=Danio rerio GN=rela PE=1 SV=2
607	197	A0A0R4IUQ9_DANRE	A0A0R4IUQ9	25	90890	10 (1)	8 (1)	0.04	Interleukin enhancer-binding factor 3b OS=Danio rerio GN=ilf3b PE=1 SV=1
608	198	F6NLN8_DANRE	F6NLN8	25	95303	4 (1)	3 (1)	0.03	Toll-like receptor 4a, like OS=Danio rerio GN=tlr4al PE=4 SV=1
609	199	A0A0R4IY07_DANRE	A0A0R4IY07	25	161149	7 (1)	3 (1)	0.02	Vacuolar protein sorting 8 homolog (S. cerevisiae) OS=Danio rerio GN=vps8 PE=1 SV=1
610	200	B3DHR9_DANRE	B3DHR9	24	21273	1 (1)	1 (1)	0.16	Fibroblast growth factor OS=Danio rerio GN=fgf7 PE=2 SV=1
611	201	A0A0G2KHA0_DANRE	A0A0G2KHA0	24	91651	11 (1)	10 (1)	0.04	Rab3 GTPase-activating protein catalytic subunit OS=Danio rerio GN=rab3gap1 PE=1 SV=1
612	202	A0A0G2LAI5_DANRE	A0A0G2LAI5	24	57698	3 (1)	3 (1)	0.06	Uncharacterized protein OS=Danio rerio PE=4 SV=1
613	203	Q7T379_DANRE	Q7T379	24	37300	3 (1)	3 (1)	0.09	Dhdhl protein OS=Danio rerio GN=dhdhl PE=2 SV=1
614	204	D3XD94_DANRE	D3XD94	24	60182	7 (1)	4 (1)	0.05	UDP-glucuronosyltransferase OS=Danio rerio GN=ugt5a2 PE=2 SV=1
615	205	A0A0R4IUK4_DANRE	A0A0R4IUK4	24	108773	6 (1)	4 (1)	0.03	Carboxypeptidase X (M14 family), member 1b OS=Danio rerio GN=cpxm1b PE=4 SV=1
616	206	A0A0H2UKP2_DANRE	A0A0H2UKP2	23	166683	6 (1)	6 (1)	0.02	Collagen, type IV, alpha 2 OS=Danio rerio GN=col4a2 PE=1 SV=1
617	207	F1QLY4_DANRE	F1QLY4	23	54165	4 (1)	4 (1)	0.06	RAR-related orphan receptor A, paralog a OS=Danio rerio GN=roraa PE=3 SV=2
618	208	A0A0G2L562_DANRE	A0A0G2L562	23	234950	9 (1)	9 (1)	0.01	Uncharacterized protein OS=Danio rerio GN=LOC103910189 PE=4 SV=1
619	209	F1Q653_DANRE	F1Q653	23	221300	2 (1)	2 (1)	0.01	Protein tyrosine phosphatase, non-receptor type 23, a OS=Danio rerio GN=ptpn23a PE=1 SV=1
620	210	A0A1D5NSB6_DANRE	A0A1D5NSB6	23	97336	9 (1)	8 (1)	0.03	Netrin 5 OS=Danio rerio GN=ntn5 PE=4 SV=1
621	211	F1QR62_DANRE	F1QR62	23	63017	4 (1)	2 (1)	0.05	Collapsin response mediator protein 1 OS=Danio rerio GN=crmp1 PE=1 SV=1
622	212	A0A0R4IP92_DANRE	A0A0R4IP92	23	99922	9 (1)	4 (1)	0.03	Rho/rac guanine nucleotide exchange factor (GEF) 2 OS=Danio rerio GN=arhgef2 PE=1 SV=1
623	213	F1QBI9_DANRE	F1QBI9	23	90700	6 (1)	4 (1)	0.04	Armadillo repeat-containing 2 OS=Danio rerio GN=armc2 PE=4 SV=1
624	214	A0A0R4ITH7_DANRE	A0A0R4ITH7	23	68619	9 (1)	9 (1)	0.05	Poly (ADP-ribose) glycohydrolase,-like OS=Danio rerio GN=pargl PE=1 SV=1
625	215	A0A0R4IMY7_DANRE	A0A0R4IMY7	23	170003	7 (1)	7 (1)	0.02	Transient receptor potential cation channel, subfamily M, member 2 OS=Danio rerio GN=trpm2 PE=4 SV=1
626	216	A0A0R4IT15_DANRE	A0A0R4IT15	23	48309	2 (1)	2 (1)	0.07	Zinc finger protein 1159 OS=Danio rerio GN=znf1159 PE=4 SV=1
627	217	A0A0R4ID71_DANRE	A0A0R4ID71	22	192940	7 (1)	6 (1)	0.02	Uncharacterized protein OS=Danio rerio PE=1 SV=1
628	218	Q6NYN3_DANRE	Q6NYN3	22	120564	3 (1)	2 (1)	0.03	Importin 7 OS=Danio rerio GN=ipo7 PE=1 SV=1
629	219	A0A0R4I9F5_DANRE	A0A0R4I9F5	22	48561	3 (1)	2 (1)	0.07	Dolichyl-diphosphooligosaccharide--protein glycosyltransferase 48 kDa subunit OS=Danio rerio GN=ddost PE=1 SV=1
630	220	F1Q6N0_DANRE	F1Q6N0	22	110291	8 (2)	7 (2)	0.06	Elongation factor Tu GTP-binding domain-containing 2 OS=Danio rerio GN=eftud2 PE=1 SV=1
631	221	A0A0R4IB07_DANRE	A0A0R4IB07	22	274896	10 (1)	9 (1)	0.01	Spectrin beta chain OS=Danio rerio GN=sptbn2 PE=1 SV=1
632	222	F1R4H1_DANRE	F1R4H1	22	60927	4 (1)	4 (1)	0.05	Vitronectin a OS=Danio rerio GN=vtna PE=4 SV=1
633	223	A0A0R4ISR8_DANRE	A0A0R4ISR8	21	29346	1 (1)	1 (1)	0.11	Zgc:162297 OS=Danio rerio GN=zgc:162297 PE=1 SV=1
634	224	E9QI41_DANRE	E9QI41	21	41542	2 (1)	1 (1)	0.08	Rhomboid domain-containing 2 OS=Danio rerio GN=rhbdd2 PE=4 SV=1
635	225	E9QJ96_DANRE	E9QJ96	21	25855	4 (1)	4 (1)	0.13	14-3-3 protein beta/alpha-A (Fragment) OS=Danio rerio GN=ywhaba PE=1 SV=1
636	226	E7FGX2_DANRE	E7FGX2	21	36326	3 (1)	2 (1)	0.09	Galectin OS=Danio rerio GN=lgals8b PE=4 SV=2
637	227	Q6TLD2_DANRE	Q6TLD2	21	60972	3 (1)	3 (1)	0.05	Flavin-containing monooxygenase OS=Danio rerio GN=fmo5 PE=2 SV=1
638	228	A0A0R4IU14_DANRE	A0A0R4IU14	21	112309	4 (1)	4 (1)	0.03	Alpha-mannosidase OS=Danio rerio GN=man2b1 PE=1 SV=1
639	229	E7F062_DANRE	E7F062	21	76037	6 (1)	6 (1)	0.04	Leiomodin 1b (smooth muscle) OS=Danio rerio GN=lmod1b PE=4 SV=1
640	230	F1RBV1_DANRE	F1RBV1	20	59156	2 (1)	2 (1)	0.06	Pim proto-oncogene, serine/threonine kinase,-related 174 OS=Danio rerio GN=pimr174 PE=4 SV=2
641	231	E7FAP8_DANRE	E7FAP8	20	22950	2 (1)	1 (1)	0.15	Family with sequence similarity 150, member Bb OS=Danio rerio GN=fam150bb PE=4 SV=1
642	232	Q6P3G1_DANRE	Q6P3G1	20	125218	10 (1)	10 (1)	0.03	Ceruloplasmin OS=Danio rerio GN=cp PE=1 SV=1
643	233	F1RDX1_DANRE	F1RDX1	20	35173	8 (1)	7 (1)	0.09	AU RNA-binding protein/enoyl-CoA hydratase OS=Danio rerio GN=auh PE=1 SV=1
644	234	F1R8I7_DANRE	F1R8I7	20	111225	9 (1)	7 (1)	0.03	Si:ch73-24k9.2 OS=Danio rerio GN=si:ch73-24k9.2 PE=4 SV=2
645	235	I3ITH4_DANRE	I3ITH4	19	225533	4 (1)	4 (1)	0.01	Lysine (K)-specific demethylase 4A, genome duplicate a OS=Danio rerio GN=kdm4aa PE=4 SV=1
646	236	A5PF23_DANRE	A5PF23	19	23836	2 (1)	1 (1)	0.14	Si:ch211-12e13.12 OS=Danio rerio GN=si:ch211-12e13.12 PE=4 SV=1
647	237	A1L262_DANRE	A1L262	19	75824	6 (1)	5 (1)	0.04	Zgc:158666 OS=Danio rerio GN=dnai1.2 PE=2 SV=1
648	238	F1QUN4_DANRE	F1QUN4	19	158587	11 (1)	11 (1)	0.02	Rho guanine nucleotide exchange factor (GEF) 11 OS=Danio rerio GN=arhgef11 PE=1 SV=2
649	239	A0A0R4ILS2_DANRE	A0A0R4ILS2	19	16243	6 (2)	3 (2)	0.46	Si:ch211-246m6.5 (Fragment) OS=Danio rerio GN=si:ch211-246m6.5 PE=4 SV=1
650	240	A0A1L1QZS8_DANRE	A0A1L1QZS8	19	71415	2 (1)	2 (1)	0.05	Uncharacterized protein OS=Danio rerio GN=LOC100004951 PE=4 SV=1
651	241	A0A0R4IW01_DANRE	A0A0R4IW01	19	85027	4 (1)	3 (1)	0.04	Krev interaction trapped protein 1 OS=Danio rerio GN=krit1 PE=4 SV=1
652	242	A0A0R4IJN1_DANRE	A0A0R4IJN1	19	92102	16 (1)	14 (1)	0.04	Adaptor-related protein complex 1, gamma 1 subunit (Fragment) OS=Danio rerio GN=ap1g1 PE=1 SV=1
653	243	F1QH54_DANRE	F1QH54	19	40432	3 (1)	3 (1)	0.08	Family with sequence similarity 102, member B, a OS=Danio rerio GN=fam102ba PE=4 SV=1
654	244	B8JM52_DANRE	B8JM52	19	24350	4 (1)	4 (1)	0.14	Trans-2,3-enoyl-CoA reductase b (Fragment) OS=Danio rerio GN=tecrb PE=1 SV=1
655	245	F1Q8A0_DANRE	F1Q8A0	18	37478	1 (1)	1 (1)	0.09	Cathepsin K OS=Danio rerio GN=ctsk PE=1 SV=1
656	246	E7F064_DANRE	E7F064	18	236952	9 (1)	9 (1)	0.01	Adenomatosis polyposis coli 2 (Fragment) OS=Danio rerio GN=apc2 PE=4 SV=1
657	247	F1QG93_DANRE	F1QG93	18	153650	5 (1)	5 (1)	0.02	Si:dkey-46g23.1 OS=Danio rerio GN=si:dkey-46g23.1 PE=1 SV=2
658	248	F1RA66_DANRE	F1RA66	18	152503	12 (1)	9 (1)	0.02	Putative ATP-dependent RNA helicase TDRD9 OS=Danio rerio GN=tdrd9 PE=1 SV=2
659	249	A0A0R4ICN8_DANRE	A0A0R4ICN8	18	62782	11 (1)	6 (1)	0.05	Synaptotagmin-binding, cytoplasmic RNA-interacting protein,-like OS=Danio rerio GN=syncripl PE=1 SV=1
660	250	X1WF98_DANRE	X1WF98	18	322902	15 (1)	8 (1)	0.01	Collagen, type XII, alpha 1a OS=Danio rerio GN=col12a1a PE=1 SV=1
661	251	A0A1D5NSX1_DANRE	A0A1D5NSX1	18	413727	16 (1)	15 (1)	0.01	Vacuolar protein sorting 13 homolog C (S. cerevisiae) OS=Danio rerio GN=vps13c PE=1 SV=1
662	252	E7F2T5_DANRE	E7F2T5	18	9830	1 (1)	1 (1)	0.35	Si:ch211-215a9.5 OS=Danio rerio GN=si:ch211-215a9.5 PE=1 SV=1
663	253	Q08BY6_DANRE	Q08BY6	18	58650	4 (1)	3 (1)	0.06	Tyrosine-protein kinase OS=Danio rerio GN=ptk6b PE=2 SV=1
664	254	Q1L5E7_DANRE	Q1L5E7	18	19226	1 (1)	1 (1)	0.18	Parathyroid hormone-like hormone b OS=Danio rerio GN=pthlhb PE=2 SV=1
665	255	F8W608_DANRE	F8W608	18	26393	10 (1)	5 (1)	0.13	Zgc:174935 OS=Danio rerio GN=zgc:174935 PE=4 SV=1
666	256	E7F2J5_DANRE	E7F2J5	18	108408	6 (1)	6 (1)	0.03	USO1 vesicle transport factor OS=Danio rerio GN=uso1 PE=1 SV=2
667	257	A0A0R4IML3_DANRE	A0A0R4IML3	17	66065	3 (1)	3 (1)	0.05	Dystrobrevin OS=Danio rerio GN=dtnbb PE=3 SV=1
668	258	F1R3L9_DANRE	F1R3L9	17	48486	5 (1)	4 (1)	0.07	Adaptor-related protein complex 1, mu 2 subunit OS=Danio rerio GN=ap1m2 PE=1 SV=1
669	259	A0A0R4ISL8_DANRE	A0A0R4ISL8	17	38085	3 (1)	3 (1)	0.09	Adaptor-related protein complex 1, gamma 2 subunit OS=Danio rerio GN=ap1g2 PE=1 SV=1
670	260	F1QWS5_DANRE	F1QWS5	17	151188	9 (1)	9 (1)	0.02	Si:ch211-166a6.5 (Fragment) OS=Danio rerio GN=si:ch211-166a6.5 PE=1 SV=2
671	261	A0A0R4IR21_DANRE	A0A0R4IR21	17	2155	4 (1)	2 (1)	1.93	Si:dkey-161l11.9 (Fragment) OS=Danio rerio GN=si:dkey-161l11.9 PE=4 SV=1
672	262	E7FAH9_DANRE	E7FAH9	17	348025	9 (1)	7 (1)	0.01	Rho guanine nucleotide exchange factor (GEF) 4 OS=Danio rerio GN=arhgef4 PE=4 SV=1
673	263	E9QCV2_DANRE	E9QCV2	17	520338	50 (1)	40 (1)	0.01	Plectin b OS=Danio rerio GN=plecb PE=1 SV=1
674	264	Q7SXK3_DANRE	Q7SXK3	16	59534	7 (1)	6 (1)	0.06	Pyruvate kinase OS=Danio rerio GN=pklr PE=2 SV=1
675	265	A0A0B4J1A5_DANRE	A0A0B4J1A5	16	65120	12 (1)	10 (1)	0.05	EWS RNA-binding protein 1a OS=Danio rerio GN=ewsr1a PE=1 SV=1
676	266	Q1RLS0_DANRE	Q1RLS0	16	66927	3 (1)	3 (1)	0.05	Zgc:136889 OS=Danio rerio GN=mettl25 PE=2 SV=1
677	267	Q6P038_DANRE	Q6P038	16	12177	1 (1)	1 (1)	0.28	High mobility group AT-hook 2 OS=Danio rerio GN=hmga2 PE=1 SV=1
678	268	A0A0R4IRZ0_DANRE	A0A0R4IRZ0	16	197582	6 (1)	6 (1)	0.02	Transmembrane protein 131 OS=Danio rerio GN=tmem131 PE=1 SV=1
679	269	F1QY82_DANRE	F1QY82	16	30932	4 (1)	2 (1)	0.11	Si:ch211-122l14.7 (Fragment) OS=Danio rerio GN=si:ch211-122l14.7 PE=3 SV=1
680	270	A0A1D5NSU4_DANRE	A0A1D5NSU4	16	7520	5 (1)	4 (1)	0.47	Protein scribble homolog (Fragment) OS=Danio rerio GN=scrib PE=4 SV=1
681	271	A5X6X5_DANRE	A5X6X5	15	3674660	188 (1)	157 (1)		Titin a OS=Danio rerio GN=ttn.2 PE=4 SV=1
682	272	FGFR4_DANRE	Q90413	15	104596	12 (1)	4 (1)	0.03	Fibroblast growth factor receptor 4 OS=Danio rerio GN=fgfr4 PE=1 SV=1
683	273	A0A0R4IS92_DANRE	A0A0R4IS92	15	63159	2 (1)	2 (1)	0.05	Copine IVa OS=Danio rerio GN=cpne4a PE=4 SV=1
684	274	A0A0R4IF03_DANRE	A0A0R4IF03	14	82964	22 (1)	4 (1)	0.04	Tripartite motif-containing 2a OS=Danio rerio GN=trim2a PE=4 SV=1
685	275	A5WW99_DANRE	A5WW99	14	37507	3 (1)	2 (1)	0.09	2-methoxy-6-polyprenyl-1,4-benzoquinol methylase, mitochondrial OS=Danio rerio GN=coq5 PE=1 SV=1

## Sheet: S5
Table S5. The specific primers of the pilin subunits of LGG SpaCBA pilus.
Gene Name	Direction	Primer sequence (Restriction enzyme cutting site)
spaC	Forward	CAGTTCAGTTGTGAATTCCACTGATAACATTCG (EcoR I)
	Reverse	AGCCCTGACCACCCTCGAGCGGCAAAATTGC (Xho I)
spaB	Forward	GCAGACACAGAATTCAACTGTGCCGACC (EcoR I)
	Reverse	CAACTGTATCACCCTCGAGTGGCAACAATTGACG (Xho I)
spaA	Forward	TCGGGTTCAGAATTCTACGAATGATACGAC (EcoR I)
	Reverse	TGCCAGTACCACCCTCGAGTGGCAGAATAC (Xho I)

## Sheet:  S6
Table S6. Primers for total bacteria or a specific phylotype.
Target	Forward (5'- 3')	Reverse (5'- 3')
Universal bacteria	ACTCCTACGGGAGGCAGCAGT	ATTACCGCGGCTGCTGGC
Proteobacteria	TCGTCAGCTCGTGTYGTGA	CGTAAGGGCCATGATG
Enterobacteriaceae	TCCCCGGGCTCAACCTG	CCAARTCGACATCGTTTACG

## Sheet:  S7
Table S7. Sequences of primers and siRNA.
Gene Name	Forward (5'- 3')		Reverse (5'- 3')
Zebrafish
z-β-actin	GGTACCCATCTCCTGCTCCAA		GAGCGTGGCTACTCCTTCACC
z-rps11	ACAGAAATGCCCCTTCACTG		GCCTCTTCTCAAAACGGTTG
z-tlr1	CAGAGCGAATGGTGCCACTAT		GTGGCAGAGGCTCCAGAAGA
z-tlr2	ATACAAGCCAAACGGAAACCT		CTTCTCACATTTCCGCATCAT
z-tlr3	AAAGGGCTACGTTTGGTGTG		GCATCCTTCAGCGACCCTAA
z-tlr4ba	TGTCAAGATGCCACATCAGA		TCCACAAGAACAAGCCTTTG
z-tlr4bb	TGGTGATGAAGAGTCCCTTTCCTA		TCTGCGTGCCAGTAAAAGATCTCA
z-tlr5a	CATTCTGGTGGTGCTTGTT		CTGCTGCTTCAGGATTGTT
z-tlr5b	GTGAGGAGCCTGATCCTGATAG		CATACTAAATGTATAATAAGTCTACCATG
z-tlr18	TTTAGGTCAAGGGGTGGATTAC		CTACTATGTCGGCTGATTGTTCTC
z-tlr22	TGGGCCAAGAAGAATGAATC		ATGACAACAGGAGGGTGAGG
z-gsdmea	TCGAGTTGTGCCTTTTCC		TGGCTGTGATTGGCTGTT
Human
h-β-ACTIN	GGAAATCGTGCGTGACAT		GAGTACTTGCGCTTGGGA
hTLR2	GTCCGCCTCTCGGTGTCG		TTTCCTGGGCTTCCTTTT
hTLR4	CACCTGATGCTTCTTGCT		TCACCTTTCGGCTTTTAT
siRNA
gsdmea-288	GUCCUGAUGUUACCUUAAATT		UUUAAGGUAACAUCAGGACTT
gsdmeb-1187	GUGCAGAAUAUGGCUUUAATT		UUAAAGCCAUAUUCUGCACTT
Scrambled siRNA	UUCUCCGAACGUGUCACGUTT		ACGUGACACGUUCGGAGAATT

## Sheet: 1C
Groups	CK			LGG			PB22
7d	1	1	0	9	8	6	3	5	2
14d	2	2	1	11	7	12	4	8	5

## Sheet: 1D
Groups	CK			LGG			PB22
7d	8.4	10.905	11.76	13.65	18.39	19.965	11.1	10.86	15.92
14d	9.02587	7.41987	12.3332	19.7765	20.0103	20.4585	13.5667	13.6239	14.4982

## Sheet:  1G
Groups	CK							SpaA							SpaB							SpaC
7d	13.223	4.97555	10.8255	11.5927	12.3187	5.86605	10.2363	14.8122	14.5655	7.55115	7.49635	10.3597	10.0172	3.50965	5.92085	12.4685	7.34565	7.15385	16.3044	12.7698	4.38645	21.6358	10.2637	21.8275	25.4022	27.4846	28.0875	21.2922
14d	13.5312	3.5439	6.1058	5.0509	24.9433	14.752		5.7085	14.2309	3.0644	23.7103	14.2162	13.3394		8.9417	10.1747	21.6142	9.7363	13.4627	11.2159		24.1761	22.6554	9.2705	22.2581	23.2445	21.806

[truncated: 17 more sheets:  2C,  2E, 2F,  2G, 2H,  2I, 3K, 4A,  5F,  5G,  5J, S2A,  S2B, S2C,  S3A, S3C, S4D]
